# Supplementary material for: Vascular plants of Victoria Island (Northwest Territories and Nunavut, Canada): a specimen-based study of an Arctic flora
Source: PhytoKeys. 2020 Mar 6;141:1–330. doi: 10.3897/phytokeys.141.48810 (PMC7070024; doi:10.3897/phytokeys.141.48810)
Supplement: Supplementary material 2 [file phytokeys-141-001-s002.xlsx]

## Sheet: Saarela et al Victoria I. Data
Clade	Family	Accepted name	Collectors [string]	Collection no.	Det	Det date	Mixed sheet	Determination History	Collectors abbreviated	Collectors (abb't) & no.	Collector no and herb	Location, collector no. and herb	Date	Territory	Region	Island	General Location	Locality Description	Habitat	primary/secondary	latitude	longitude	mm	ss	longitude	dd	mm	ss	Extent (m)	Elevation(m)	Georeferenced by	Georef date	Georeference Protocol	Feature Georeferenced	Source	Datum	Georef Notes	Herbarium String	AKUR	ALA	ALTA	ari	BABY	BRY	CAN barcode	CAN accession	CAN 2 barcode	CAN 2 acces.	chars
Eudicot	Asteraceae	Antennaria friesiana (Trautv.) E. Ekman subsp. friesiana	Gillespie, L.J.; Saarela, J.M.; Consaul, L.L.; Bull, R.D.	8143	Saarela, J.M.	2018		Antennaria friesiana subsp. friesiana; Saarela, J.M.; 2018	Gillespie et al.	Gillespie et al. 8143	Gillespie et al. 8143 (CAN, MT)	Johansen Bay: Gillespie et al. 8143 (CAN, MT)	2008-07-20	Nunavut	Kitikmeot	Victoria Island	Johansen Bay	Mackenzie Creek, about 1 km from mouth at W end of Johansen Bay, river canyon, above waterfall and rapids	Among rocks at top of river canyon.	primary	68.6078				-111.369					30‒40						WGS84		CAN, MT								CAN 593074
Eudicot	Asteraceae	Antennaria friesiana (Trautv.) E. Ekman subsp. friesiana	Gillespie, L.J.; Saarela, J.M.; Consaul, L.L.; Bull, R.D.	7891	Saarela, J.M.	2018		Antennaria friesiana subsp. friesiana; Saarela, J.M.; 2018	Gillespie et al.	Gillespie et al. 7891	Gillespie et al. 7891 (ALA, CAN, MT)	Johansen Bay: Gillespie et al. 7891 (ALA, CAN, MT)	2008-07-13	Nunavut	Kitikmeot	Victoria Island	Johansen Bay	Johansen Bay, 18 km ENE of main coastal airstrip, Nakoyoktok River at outflow of large unnamed lake	Hummocky Dryas-willow-sedge tundra; dark grey igneous rock.	primary	68.6569				-110.708					20‒30						WGS84		ALA, CAN, MT		ALA 254924						CAN 592258
Eudicot	Asteraceae	Antennaria friesiana (Trautv.) E. Ekman subsp. friesiana	Edlund, S.A.; Argus, G.W.	12855	Chmielewski, J.G.	1998-02		Antennaria friesiana subsp. compacta; Edlund, S.A. | Antennaria friesiana subsp. friesiana; Chmielewski, J.G.; 1998-02 | Antennaria frieseana subsp. frieseana; Chmielewski, J.G.; 1998-02 | Antennaria frieseana subsp. frieseana; Saarela, J.M.; 2018	Edlund & Argus	Edlund & Argus 12855	Edlund & Argus 12855 (CAN)	Cambridge Bay: Edlund & Argus 12855 (CAN)	1987-08-19	Nunavut	Kitikmeot	Victoria Island	Cambridge Bay	Augustus Hills, N shore of Dease Strait, ca. 24 km W of Cambridge Bay; Site 87	Deeply dissected sandy ridges and slopes on south-facing hills.	primary	69.1833				-105.617													CAN								CAN 526858
Eudicot	Asteraceae	Antennaria friesiana (Trautv.) E. Ekman subsp. friesiana	Oldenburg, M.E.	43-1085	Saarela, J.M.	2018		Antennaria friesiana subsp. friesiana; Saarela, J.M.; 2018	Oldenburg	Oldenburg 43-1085	Oldenburg 43-1085 (CAN)	Read Island: Oldenburg 43-1085 (CAN)	1943-09-03	Nunavut	Kitikmeot	Read Island	Read Island	Read Island	On high ground between H.B.C. post and Semmlers'.	primary	69.2	69	12		-113.833	113	50											CAN							CAN 10065169
Eudicot	Asteraceae	Antennaria friesiana (Trautv.) E. Ekman subsp. friesiana	Gillespie, L.J.; Saarela, J.M.; Doubt, J.; Bull, R.D.; Sokoloff, P.C.	9684	Elven, R.	2011		Antennaria friesiana subsp. friesiana; Elven, R.; 2011	Gillespie et al.	Gillespie et al. 9684	Gillespie et al. 9684 (CAN, O)	Boot Inl.: Gillespie et al. 9684 (CAN, O)	2010-07-11	Northwest Territories	Inuvik	Victoria Island	Boot Inl.	NW side of small round lake (~1 km diameter) ca. 4 km N of Boot Inlet on N side of Minto Inlet	Gentle slope at base of large hill, SE-facing.	primary	71.5108				-117.378				5	80								CAN, O								CAN 598866
Eudicot	Asteraceae	Antennaria friesiana (Trautv.) E. Ekman subsp. friesiana	Hainault, R.	2102A	Chmielewski, J.G.	1995		Antenneria friesieana subsp. frieseana; Elven, R., 1 May 2001 | Antennaria ekmaniana; Hainault, R.; without date | Antenneria friesieana subsp. frieseana; Chmielewski, J.G.; 1995	Hainault	Hainault 2102A	Hainault 2102A (DAO)	Ferguson L. [Tahiryuaq]: Hainault 2102A (DAO)	1962-08-02	Nunavut	Kitikmeot	Victoria Island	Ferguson L. [Tahiryuaq]	"Trout Lake" [Kitigaq ?], near W end of Ferguson Lake [Tahiryuaq]		secondary	69.3615				-106.058471				10000		Saarela, J.M.	2019-05-17		Nunavut, Victoria Island, vicinity of west end of Lake Ferguson.	Google Maps	WGS84		DAO
Eudicot	Asteraceae	Antennaria friesiana (Trautv.) E. Ekman subsp. friesiana	Oldenburg, M.E.	45-1715	Saarela, J.M.	2018		Antennaria friesiana subsp. friesiana; Saarela, J.M.; 2018	Oldenburg	Oldenburg 45-1715	Oldenburg 45-1715 (CAN)	Ulukhaktok: Oldenburg 45-1715 (CAN)	1945-08-12	Northwest Territories	Inuvik	Victoria Island	Ulukhaktok	Holman Island Post [old Holman town site on west side of Kings Bay].	On rocky hill-side.	secondary	70.7353	70	44		-117.749	117	44		1000		Saarela, J.M.	2019-05-13		Northwest Territories, Victoria Island, old Holman site on east side of Kings Bay.	Google Earth	WGS84		CAN							CAN 10065168
Eudicot	Asteraceae	Antennaria friesiana (Trautv.) E. Ekman subsp. friesiana	Edlund, S.A.	756	Saarela, J.M.	2018			Edlund	Edlund 756	Edlund 756 (CAN)	Ulukhaktok: Edlund 756 (CAN)	1982-08-04	Northwest Territories	Inuvik	Victoria Island	Ulukhaktok	Ulukhaktok, Site 271		secondary	70.7366				-117.772				2000		Saarela, J.M.	2019-05-13		Northwest Territories, Victoria I., Ulukhaktok (formerly Holman/Holman Island).	Canadian Geographical Names Data Base (CGND)	NAD83		CAN							CAN 10019590
Eudicot	Asteraceae	Antennaria media subsp. compacta (Malte) Chmiel.	Gillespie, L.J.; Saarela, J.M.; Consaul, L.L.; Bull, R.D.	8121	Saarela, J.M.	2018		Antennaria media subsp. compacta | Antennaria media subsp. compacta; Saarela, J.M.; 2018	Gillespie et al.	Gillespie et al. 8121	Gillespie et al. 8121 (CAN, MT)	Johansen Bay: Gillespie et al. 8121 (CAN, MT)	2008-07-20	Nunavut	Kitikmeot	Victoria Island	Johansen Bay	W end of Johansen Bay at mouth of Mackenzie Creek	High steeply sloped sandy river bank.	primary	68.6011				-111.352					0‒20						WGS84		CAN, MT								CAN 593072
Eudicot	Asteraceae	Antennaria media subsp. compacta (Malte) Chmiel.	Gillespie, L.J.; Saarela, J.M.; Consaul, L.L.; Bull, R.D.	7736	Saarela, J.M.	2018		Antennaria media subsp. compacta | Antennaria media subsp. compacta; Saarela, J.M.; 2018	Gillespie et al.	Gillespie et al. 7736	Gillespie et al. 7736 (CAN, MT, O)	Clouston Bay: Gillespie et al. 7736 (CAN, MT, O)	2008-07-08	Nunavut	Kitikmeot	Victoria Island	Clouston Bay	Vicinity of river flowing into Clouston Bay, 3–4 km from river mouth	Steep S-facing river bank; 50-90% vegetation cover; sandy-silt substrate.	primary	69.0442				-113.421					10‒20						WGS84		CAN, MT, O								CAN 592262
Eudicot	Asteraceae	Antennaria media subsp. compacta (Malte) Chmiel.	Eriksen, B.; Levesque, E.; Parker, C.L.	994	unknown	2004-10-18		Antennaria alpina; unknown; 2004-10-18; Antennaria media subsp. compacta; Saarela, J.M.; 2018-04-20 image!	Eriksen et al.	Eriksen et al. 994	Eriksen et al. 994 (ALA)	Falaise Bay: Eriksen et al. 994 (ALA)	1999-07-24	Nunavut	Kitikmeot	Victoria Island	Falaise Bay	Wollaston Peninsula, vic. Falaise Bay, 15 km inland from coast	vic. of lake	primary	69.33				-114.83				3615		Batten, A.R.	2004-10-18	not recorded		unknown			ALA		ALA 33230
Eudicot	Asteraceae	Antennaria media subsp. compacta (Malte) Chmiel.	Edlund, S.A.	264	Saarela, J.M.	2018			Edlund	Edlund 264	Edlund 264 (CAN)	Mt. Bumpus: Edlund 264 (CAN)	1982-07-12	Nunavut	Kitikmeot	Victoria Island	Mt. Bumpus	Mount Bumpus		primary	69.4667				-112.033													CAN							CAN 10043290
Eudicot	Asteraceae	Antennaria media subsp. compacta (Malte) Chmiel.	Edlund, S.A.	98	Saarela, J.M.	2018		Antennaria friesiana subsp. compacta; Edlund, S.A.; 1987 | Antennaria compacta | Antennaria media subsp. compacta; Chmielewski, J.G.; 1998-02 | Antennaria media subsp. compacta; Gillespie, L.J.; 2011 | Antennaria media subsp. compacta; Saarela, J.M.; 2018	Edlund	Edlund 98	Edlund 98 (CAN)	Prince Albert Sound (head): Edlund 98 (CAN)	1987-07-17	Nunavut	Kitikmeot	Victoria Island	Prince Albert Sound (head)	Burns Lake, [ca. 150 km] S of [ca. 63 km SE of head of Prince Albert Sound]; major peat section 4-6 m high along small tributary surrounded by a silty till plain; Site 50	Well drained silt plain near eroding peat bluff. Pioneer species.	primary	69.9833				-110													CAN								CAN 528185
Eudicot	Asteraceae	Antennaria media subsp. compacta (Malte) Chmiel.	Gillespie, L.J.; Saarela, J.M.; Doubt, J.; Bull, R.D.; Sokoloff, P.C.	9732	Saarela, J.M.	2018		Antennaria compacta; Elven, R.; 2011 | Antennaria media subsp. compacta; Saarela, J.M.; 2018	Gillespie et al.	Gillespie et al. 9732	Gillespie et al. 9732 (ALA, CAN, O)	Kuujjua R.: Gillespie et al. 9732 (ALA, CAN, O)	2010-07-13	Northwest Territories	Inuvik	Victoria Island	Kuujjua R.	Plateau E of "Fish Lake" on lower Kuujjua River, 17 km SE of Minto Inlet, ca. 4 km E of Ulukhaktok Fishing Camp	Stony dry hilltop and S-facing slope.	primary	71.2077				-116.382				20	110–115								ALA, CAN, O		ALA						CAN 598509
Eudicot	Asteraceae	Antennaria media subsp. compacta (Malte) Chmiel.	Gillespie, L.J.; Saarela, J.M.; Doubt, J.; Bull, R.D.; Sokoloff, P.C.	9838	Saarela, J.M.	2018		Antennaria compacta; Elven, R.; 2011 | Antennaria media subsp. compacta; Saarela, J.M.; 2018	Gillespie et al.	Gillespie et al. 9838	Gillespie et al. 9838 (CAN)	Kuujjua R.: Gillespie et al. 9838 (CAN)	2010-07-15	Northwest Territories	Inuvik	Victoria Island	Kuujjua R.	Gentle slope below steep scree at base of large conical hill, E of "Fish Lake" on lower Kuujjua River, 17 km SE of Minto Inlet	Gentle slope below steep scree slope and cliff of summit, stony, mostly pale grey sedimentary rock; gravelly and small flat rocks	primary	71.2194				-116.334				5	113								CAN								CAN 598859
Eudicot	Asteraceae	Antennaria media subsp. compacta (Malte) Chmiel.	Gillespie, L.J.; Saarela, J.M.; Doubt, J.; Bull, R.D.; Sokoloff, P.C.	10266	Saarela, J.M.	2018		Antennaria compacta; Elven, R.; 2011 | Antennaria media subsp. compacta; Saarela, J.M.; 2018	Gillespie et al.	Gillespie et al. 10266	Gillespie et al. 10266 (CAN)	Minto Inl. (head): Gillespie et al. 10266 (CAN)	2010-07-25	Northwest Territories	Inuvik	Victoria Island	Minto Inl. (head)	Esker on plain 3 km S of head of Minto Inlet	Top of esker, steep lower slope of esker above river ~ 15 m	primary	71.4527				-115.284				10	20								CAN								CAN 599011
Eudicot	Asteraceae	Antennaria media subsp. compacta (Malte) Chmiel.	Gillespie, L.J.; Saarela, J.M.; Doubt, J.; Bull, R.D.; Sokoloff, P.C.	9622	Saarela, J.M.	2018		Antennaria compacta; Elven, R.; 2011 | Antennaria media subsp. compacta; Saarela, J.M.; 2018	Gillespie et al.	Gillespie et al. 9622	Gillespie et al. 9622 (CAN, MT, O)	Boot Inl.: Gillespie et al. 9622 (CAN, MT, O)	2010-07-10	Northwest Territories	Inuvik	Victoria Island	Boot Inl.	1.5 km N of NE corner of Boot Inlet	S-facing dirt bank above sedge meadow by lake; abundant flowers	primary	71.4799				-117.363				10	20								CAN, MT, O								CAN 598578
Eudicot	Asteraceae	Antennaria media subsp. compacta (Malte) Chmiel.	Gillespie, L.J.; Saarela, J.M.; Doubt, J.; Bull, R.D.; Sokoloff, P.C.	9592b	Saarela, J.M.	2018		Antennaria compacta | Antennaria media subsp. compacta; Saarela, J.M.; 2018	Gillespie et al.	Gillespie et al. 9592b	Gillespie et al. 9592b (CAN)	Boot Inl.: Gillespie et al. 9592b (CAN)	2010-07-10	Northwest Territories	Inuvik	Victoria Island	Boot Inl.	N side of Minto Inlet, S of small round lake, 2–3 km N of NE corner of Boot Inlet	Ridge top between 2 hills.	primary	71.4985				-117.35				10	130						WGS84		CAN								CAN 599204
Eudicot	Asteraceae	Antennaria media subsp. compacta (Malte) Chmiel.	Gillespie, L.J.; Saarela, J.M.; Doubt, J.; Bull, R.D.; Sokoloff, P.C.	10176	Saarela, J.M.	2018		Antennaria compacta; Elven, R.; 2011 | Antennaria media subsp. compacta; Saarela, J.M.; 2018	Gillespie et al.	Gillespie et al. 10176	Gillespie et al. 10176 (ALA, CAN, MT)	Minto Inl. (head): Gillespie et al. 10176 (ALA, CAN, MT)	2010-07-23	Northwest Territories	Inuvik	Victoria Island	Minto Inl. (head)	River valley at N head of Minto Inlet, ~ 3 km from inlet, summit of slope above river	Rocky S-facing slope ‒ tundra above river near summer	primary	71.563				-115.379					31						WGS84		ALA, CAN, MT		ALA						CAN 598865
Eudicot	Asteraceae	Antennaria media subsp. compacta (Malte) Chmiel.	Edlund, S.A.	83	Saarela, J.M.	2018		Antennaria friesieana subsp. compacta | Antennaria media subsp. compacta; Chmielewski, J.G.; 1998 | Antennaria media subsp. compacta; Saarela, J.M.; 2018	Edlund	Edlund 83	Edlund 83 (CAN)	Minto Inl. (head): Edlund 83 (CAN)	1983-07-10	Northwest Territories	Inuvik	Victoria Island	Minto Inl. (head)	Minto Inlet, raised fluvial terraces parallel modern floodplain of sheltered valley	Disturbed sandy patch on raised river terrace only rarely flooded.	primary	71.5667	71	34		-115.35	115	21											CAN								CAN 502458
Eudicot	Asteraceae	Antennaria media subsp. compacta (Malte) Chmiel.	Edlund, S.A.	608	Saarela, J.M.	2018			Edlund	Edlund 608	Edlund 608 (CAN)	Minto Inl. (head): Edlund 608 (CAN)	1982-08-01	Northwest Territories	Inuvik	Victoria Island	Minto Inl. (head)	Minto Inlet, Site 268		primary	71.5667				-115.333													CAN							CAN 10043289
Eudicot	Asteraceae	Antennaria media subsp. compacta (Malte) Chmiel.	Edlund, S.A.	83	Edlund, S.A.	1986		Antennaria friesiana subsp. compacta; Edlund, S.A.; 1986 | Antennaria compacta | Antennaria media subsp. compacta; Chmielewski, J.G.; 1998-02 | Antennaria media subsp. compacta; Saarela, J.M.; 2018	Edlund	Edlund 83	Edlund 83 (CAN)	Minto Inl. (head): Edlund 83 (CAN)	1983-07-10	Northwest Territories	Inuvik	Victoria Island	Minto Inl. (head)	Minto Inlet [Head of], raised fluvial terraces parallel modern floodplain of a sheltered valley; Loc 268	Disturbed sandy patch on raised river terrace only rarely flooded.	primary	71.5667				-115.35													CAN							CAN 10089220	CAN 502458
Eudicot	Asteraceae	Antennaria media subsp. compacta (Malte) Chmiel.	Oldenburg, M.E.	42-36	Saarela, J.M.	2018		Antennaria media subsp. compacta; Saarela, J.M.; 2018	Oldenburg	Oldenburg 42-36	Oldenburg 42-36 (CAN)	Ulukhaktok: Oldenburg 42-36 (CAN)	1942-08-01	Northwest Territories	Inuvik	Victoria Island	Ulukhaktok	Holman Island Post [old Holman town site on west side of Kings Bay].	On high rocky ground back of house.	secondary	70.7353	70	44		-117.749	117	44		1000		Saarela, J.M.	2019-05-13		Northwest Territories, Victoria Island, old Holman site on east side of Kings Bay.	Google Earth	WGS84		CAN							CAN 10065206
Eudicot	Asteraceae	Antennaria media subsp. compacta (Malte) Chmiel.	Oldenburg, M.E.	42-97e	Saarela, J.M.	2018		Antennaria media subsp. compacta; Saarela, J.M.; 2018	Oldenburg	Oldenburg 42-97e	Oldenburg 42-97e (CAN)	Ulukhaktok: Oldenburg 42-97e (CAN)	1942-08-01	Northwest Territories	Inuvik	Victoria Island	Ulukhaktok	Holman Island Post [old Holman town site on west side of Kings Bay].		secondary	70.7353	70	44		-117.749	117	44		1000		Saarela, J.M.	2019-05-13		Northwest Territories, Victoria Island, old Holman site on east side of Kings Bay.	Google Earth	WGS84		CAN							CAN 10065207
Eudicot	Asteraceae	Antennaria media subsp. compacta (Malte) Chmiel.	Porsild, A.E.	17333	Saarela, J.M.	2018		Antennaria compacta; Porsild | Antennaria friesieana subsp. compacta; Stebbins, G.; 1986-08 | Antennaria media subsp. compacta; Chmielewski, J.G.; 1998 | Antennaria media subsp. compacta; Saarela, J.M.; 2018	Porsild	Porsild 17333	Porsild 17333 (CAN)	Ulukhaktok: Porsild 17333 (CAN)	1949-08-08	Northwest Territories	Inuvik	Victoria Island	Ulukhaktok	Vicinity of Holman Island [Ulukhaktok] trading post	dry cliffs	secondary	70.7358				-117.769				2000		Wise, P.	2011-03-15		Region: Inuvik; Site Name: Ulukhaktok, Victoria Island; Site Type: Hamlet; Notes: Holman Island almost certainly refers to the hamlet of Holman, frequently referred to as Holman Island, rather than the offshore island of the same name. holman was the site of a Hudson's Bay trading post, exact site not determined. Holman was renamed Ulukhaktok in 2006; Source: Google Earth (Georef. notes for CAN 1…	Google Earth	WGS84		CAN								CAN 128114
Eudicot	Asteraceae	Antennaria media subsp. compacta (Malte) Chmiel.	Porsild, A.E.	17335	Saarela, J.M.	2018		Antennaria compacta; Porsild | Antennaria friesieana subsp. compacta; Stebbins, G.; 1986-08 | Antennaria media subsp. compacta; Chmielewski, J.G.; 1998 | Antennaria media subsp. compacta; Saarela, J.M.; 2018	Porsild	Porsild 17335	Porsild 17335 (CAN)	Ulukhaktok: Porsild 17335 (CAN)	1949-08-08	Northwest Territories	Inuvik	Victoria Island	Ulukhaktok	Vicinity of Holman Island [Ulukhaktok] trading post	dry cliffs	secondary	70.7358				-117.769				2000		Wise, P.	2011-03-15		Region: Inuvik; Site Name: Ulukhaktok, Victoria Island; Site Type: Hamlet; Notes: Holman Island almost certainly refers to the hamlet of Holman, frequently referred to as Holman Island, rather than the offshore island of the same name. holman was the site of a Hudson's Bay trading post, exact site not determined. Holman was renamed Ulukhaktok in 2006; Source: Google Earth (Georef. notes for CAN 1…	Google Earth	WGS84		CAN								CAN 128115
Eudicot	Asteraceae	Antennaria media subsp. compacta (Malte) Chmiel.	Edlund, S.A.	841	Saarela, J.M.	2018			Edlund	Edlund 841	Edlund 841 (CAN)	Ulukhaktok: Edlund 841 (CAN)	1982-08-10	Northwest Territories	Inuvik	Victoria Island	Ulukhaktok	Ulukhaktok, Site 283		secondary	70.7366				-117.772				2000		Saarela, J.M.	2019-05-13		Northwest Territories, Victoria I., Ulukhaktok (formerly Holman/Holman Island).	Canadian Geographical Names Data Base (CGND)	NAD83		CAN							CAN 10043291
Eudicot	Asteraceae	Antennaria media subsp. compacta (Malte) Chmiel.	Porsild, A.E.	17419	Saarela, J.M.	2018		Antennaria compacta; Porsild | Antennaria friesieana subsp. compacta; Stebbins, G.; 1986-08 | Antennaria media subsp. compacta; Chmielewski, J.G.; 1998 | Antennaria media subsp. compacta; Saarela, J.M.; 2018	Porsild	Porsild 17419	Porsild 17419 (CAN)	Minto Inl. (head): Porsild 17419 (CAN)	1949-08-02 - 1949-08-03	Northwest Territories	Inuvik	Victoria Island	Minto Inl. (head)	Head of Minto Inlet	dry, sunny slope	secondary	71.5361				-115.033				20000		Wise, P.	2009-03-03		Region: Inuvik; Site Name: Head of Minto Inlet; Site Type: Bay;	NTS map 87H (notes from CAN 127775)	NAD27	Georef. data added to this site by JM Saarela, 2019-04-25.	CAN								CAN 128113
Eudicot	Asteraceae	Antennaria media subsp. compacta (Malte) Chmiel.	Porsild, A.E.	17499	Saarela, J.M.	2018		Antennaria compacta; Porsild | Antennaria friesieana subsp. compacta; Stebbins, G.; 1986-08 | Antennaria media subsp. compacta; Chmielewski, J.G.; 1998 | Antennaria media subsp. compacta; Saarela, J.M.; 2018	Porsild	Porsild 17499	Porsild 17499 (CAN)	Walker Bay: Porsild 17499 (CAN)	1949-08-25	Northwest Territories	Inuvik	Victoria Island	Walker Bay	Walker Bay	Dry rocky slopes.	secondary	71.6172	71	36	13	-117.869	117	50	44	5000		Saarela, J.M.	2019-05-13		Northwest Territories, Victoria Island, Walker Bay, Fort Collinson, Walker Bay. Fort Collinson at the head of Walker Bay is the site of a former Hudson Bay post. Primary coordinates ("approx. 71° 36' N 118° 0' W") place the site in Walker Bay.	Canadian Geographical Names Data Base (CGND)	NAD83	Original label coordinates place colelction in the bay (71 36, 118 00)	CAN								CAN 128112
Eudicot	Asteraceae	Antennaria monocephala subsp. angustata (Greene) Hultén	Bennett, B.A.; Mackenzie, W.; Meidinger, D.; Turner, D.; Sullivan, J.	13-0303	Saarela, J.M.	2018		Antennaria friesiana; Bennett; 2013-07 | Antennaria monocephala subsp. angustata; Saarela, J.M.; 2018	Bennett et al.	Bennett et al. 13-0303	Bennett et al. 13-0303 (BABY, CAN, WTU)	Cambridge Bay: Bennett et al. 13-0303 (BABY, CAN, WTU)	2013-07-19	Nunavut	Kitikmeot	Victoria Island	Cambridge Bay	Cambridge Bay, sandy drainage channel above Long Point	Sand bank in eroding sand channel with Chamerion latifolium, Silene acaulis, Salix arctica, S. reticulata, and Dryas integrifolia.	primary	69.1121				-105.417					17								BABY, CAN, WTU					BABY-08421			CAN 603853
Eudicot	Asteraceae	Antennaria monocephala subsp. angustata (Greene) Hultén	Edlund, S.A.	733	Saarela, J.M.	2018			Edlund	Edlund 733	Edlund 733 (CAN)	Ulukhaktok: Edlund 733 (CAN)	1982-08-03	Northwest Territories	Inuvik	Victoria Island	Ulukhaktok	Ulukhaktok, Site 270		secondary	70.7366				-117.772				2000		Saarela, J.M.	2019-05-13		Northwest Territories, Victoria I., Ulukhaktok (formerly Holman/Holman Island).	Canadian Geographical Names Data Base (CGND)	NAD83		CAN							CAN 10043293
Eudicot	Asteraceae	Antennaria monocephala subsp. angustata (Greene) Hultén	Edlund, S.A.	842	Saarela, J.M.	2018			Edlund	Edlund 842	Edlund 842 (CAN)	Ulukhaktok: Edlund 842 (CAN)	1982-08-10	Northwest Territories	Inuvik	Victoria Island	Ulukhaktok	Ulukhaktok, Site 283		secondary	70.7366				-117.772				2000		Saarela, J.M.	2019-05-13		Northwest Territories, Victoria I., Ulukhaktok (formerly Holman/Holman Island).	Canadian Geographical Names Data Base (CGND)	NAD83		CAN							CAN 10043292
Eudicot	Asteraceae	Arnica angustifolia Vahl subsp. angustifolia	Gillespie, L.J.; Saarela, J.M.; Consaul, L.L.; Bull, R.D.	7869				Arnica angustifolia;	Gillespie et al.	Gillespie et al. 7869	Gillespie et al. 7869 (CAN, MT)	Johansen Bay: Gillespie et al. 7869 (CAN, MT)	2008-07-12	Nunavut	Kitikmeot	Victoria Island	Johansen Bay	Johansen Bay, 18 km ENE of main coastal airstrip, Nakoyoktok River at outflow of large unnamed lake	Hummocky Dryas-willow-sedge tundra; dark grey igneous rock.	primary	68.6569				-110.708					20‒30						WGS84		CAN, MT								CAN 592259
Eudicot	Asteraceae	Arnica angustifolia Vahl subsp. angustifolia	Edlund, S.A.; Argus, G.W.	12854	Sokoloff, P.C.	2017		Arnica alpina var. angustifolia; Edlund, S.A. | Arnica alpina subsp. angustifolia; Zamluk, E.A.; 2000-06 | Arnica angustifolia subsp. angustifolia; Sokoloff, P.C.; 2017	Edlund & Argus	Edlund & Argus 12854	Edlund & Argus 12854 (CAN)	Cambridge Bay: Edlund & Argus 12854 (CAN)	1987-08-19	Nunavut	Kitikmeot	Victoria Island	Cambridge Bay	Augustus Hills, N shore of Dease Strait, ca. 24 km W of Cambridge Bay; Site 87	Deeply dissected sandy ridges and slopes on south-facing hills.	primary	69.1833				-105.617													CAN								CAN 526857
Eudicot	Asteraceae	Arnica angustifolia Vahl subsp. angustifolia	Eriksen, B.; Levesque, E.; Parker, C.L.	933	unknown	2004-10-18		Arnica angustifolia; unknown; 2004-10-18 | Arnica angustifolia; Saarela, J.M.; 2018-04-20 image!	Eriksen et al.	Eriksen et al. 933	Eriksen et al. 933 (ALA)	Falaise Bay: Eriksen et al. 933 (ALA)	1999-07-24	Nunavut	Kitikmeot	Victoria Island	Falaise Bay	Wollaston Peninsula, vic. Falaise Bay, 15 km inland from coast	vic. of lake	primary	69.33				-114.83				3615		Batten, A.R.	2004-10-18	not recorded		unknown			ALA		ALA 33191
Eudicot	Asteraceae	Arnica angustifolia Vahl subsp. angustifolia	Edlund, S.A.	150	Sokoloff, P.C.	2017		Arnica alpina; Edlund, S.A.; 1987 | Arnica angustifolia subsp. angustifolia; Sokoloff, P.C.; 2017	Edlund	Edlund 150	Edlund 150 (CAN)	Prince Albert Sound (head): Edlund 150 (CAN)	1987-07-17	Nunavut	Kitikmeot	Victoria Island	Prince Albert Sound (head)	Burns Lake, [ca. 150 km] S of [ca. 63 km SE of head of Prince Albert Sound]; major peat section 4-6 m high along small tributary surrounded by a silty till plain; Site 50	Well drained silt plain near eroding peat bluff. Pioneer species.	primary	69.9833				-110													CAN								CAN 528184
Eudicot	Asteraceae	Arnica angustifolia Vahl subsp. angustifolia	Edlund, S.A.	553	Zamluk, E.A.	2000		Arnica alpina; Edlund, S.A.; 1985 | Arnica angustifolia subsp. angustifolia; Zamluk, E.A.; 2000	Edlund	Edlund 553	Edlund 553 (CAN)	Burns L.: Edlund 553 (CAN)	1982-07-31	Northwest Territories	Inuvik	Victoria Island	Burns L.	[Central Victoria Island, ca. 40 km SSW of Burns Lake]. Major peat deposit and silt in an old lake bed; Site 249	Edge of eroding peat.	primary	71				-110.167													CAN								CAN 485349
Eudicot	Asteraceae	Arnica angustifolia Vahl subsp. angustifolia	Gillespie, L.J.; Saarela, J.M.; Doubt, J.; Bull, R.D.; Sokoloff, P.C.	9955	Gillespie, L.J.	2011		Arnica angustifolia subsp. angustifolia; Gillespie, L.J.; 2011	Gillespie et al.	Gillespie et al. 9955	Gillespie et al. 9955 (ALA, CAN, MT, O, UBC, US, WIN)	Kuujjua R.: Gillespie et al. 9955 (ALA, CAN, MT, O, UBC, US, WIN)	2010-07-17	Northwest Territories	Inuvik	Victoria Island	Kuujjua R.	Base of N-facing cliffs 68 km ENE of Ulukhaktok, S of Minto Inlet	Lushy grassy meadow on lower slopes of large rocky cliff (N-facing) amongst sever small boulder-filled runoff creeks	primary	71.051				-116.157				8	193								ALA, CAN, MT, O, UBC, US, WIN		ALA					CAN 10000199	CAN 599033
Eudicot	Asteraceae	Arnica angustifolia Vahl subsp. angustifolia	Gillespie, L.J.; Saarela, J.M.; Doubt, J.; Bull, R.D.; Sokoloff, P.C.	9985	Gillespie, L.J.	2011		Arnica angustifolia subsp. angustifolia; Gillespie, L.J.; 2011	Gillespie et al.	Gillespie et al. 9985	Gillespie et al. 9985 (ALA, CAN, O)	Kuujjua R.: Gillespie et al. 9985 (ALA, CAN, O)	2010-07-18	Northwest Territories	Inuvik	Victoria Island	Kuujjua R.	Plateau E of "Fish Lake" on lower Kuujjua River, 17 km SE of Minto Inlet, approx. 4 km E of Ulukhaktok Fishing Camp, between two small lakes on SE side of "Fish Lake"	S-facing camp above lake; dry, stony.	primary	71.2046				-116.383				4	95–100								ALA, CAN, O		ALA					CAN 10000197	CAN 599029
Eudicot	Asteraceae	Arnica angustifolia Vahl subsp. angustifolia	Gillespie, L.J.; Saarela, J.M.; Doubt, J.; Bull, R.D.; Sokoloff, P.C.	9607	Gillespie, L.J.	2011		Arnica angustifolia subsp. angustifolia; Gillespie, L.J.; 2011	Gillespie et al.	Gillespie et al. 9607	Gillespie et al. 9607 (ALA, CAN, O)	Boot Inl.: Gillespie et al. 9607 (ALA, CAN, O)	2010-07-10	Northwest Territories	Inuvik	Victoria Island	Boot Inl.	N side of Minto Inlet, S of small round lake, 2–3 km N of NE corner of Boot Inlet	Hillside, S-facing slope	primary	71.4883				-117.361				10	20								ALA, CAN, O		ALA					CAN 10000198	CAN 598693
Eudicot	Asteraceae	Arnica angustifolia Vahl subsp. angustifolia	Gillespie, L.J.; Saarela, J.M.; Doubt, J.; Bull, R.D.; Sokoloff, P.C.	9598	Gillespie, L.J.	2011		Arnica angustifolia subsp. angustifolia; Gillespie, L.J.; 2011	Gillespie et al.	Gillespie et al. 9598	Gillespie et al. 9598 (CAN, O)	Boot Inl.: Gillespie et al. 9598 (CAN, O)	2010-07-10	Northwest Territories	Inuvik	Victoria Island	Boot Inl.	N side of Minto Inlet, S of small round lake, 2–3 km N of NE corner of Boot Inlet	Snowpatch community on SE-facing slope at base of cliff.	primary	71.4885				-117.36				10	50								CAN, O							CAN 10000195	CAN 598968
Eudicot	Asteraceae	Arnica angustifolia Vahl subsp. angustifolia	Gillespie, L.J.; Saarela, J.M.; Doubt, J.; Bull, R.D.; Sokoloff, P.C.	9545	Gillespie, L.J.	2011		Arnica angustifolia subsp. angustifolia; Gillespie, L.J.; 2011	Gillespie et al.	Gillespie et al. 9545	Gillespie et al. 9545 (CAN)	Boot Inl.: Gillespie et al. 9545 (CAN)	2010-07-09	Northwest Territories	Inuvik	Victoria Island	Boot Inl.	Small conical hill E of small round lake (~1 km diameter) ca. 4 km N of Boot Inlet on N side of Minto Inlet	Dry rocky hillside on N side of river.	primary	71.5105				-117.338				20	80‒90								CAN							CAN 10000200	CAN 598969
Eudicot	Asteraceae	Arnica angustifolia Vahl subsp. angustifolia	Gillespie, L.J.; Saarela, J.M.; Doubt, J.; Bull, R.D.; Sokoloff, P.C.	10138	Gillespie, L.J.	2011		Arnica angustifolia subsp. angustifolia; Gillespie, L.J.; 2011	Gillespie et al.	Gillespie et al. 10138	Gillespie et al. 10138 (ari, CAN, MT, O, UBC, WIN)	Minto Inl. (head): Gillespie et al. 10138 (ari, CAN, MT, O, UBC, WIN)	2010-07-23	Northwest Territories	Inuvik	Victoria Island	Minto Inl. (head)	River valley at N head of Minto Inlet, ~ 3 km from Inlet, S shore of river	Floodplain of braided river, willow thicket on sandy cobble between river channels; Salix alaxensis shrubs to 3.5m tall forming dense thickets (near base below branching - often spit into 2 low down, understory of willow thicket	primary	71.563				-115.379				50	24								ari, CAN, MT, O, UBC, WIN				ari			CAN 10000196	CAN 599030
Eudicot	Asteraceae	Arnica angustifolia Vahl subsp. angustifolia	Edlund, S.A.	150	Zamluk, E.A.	2000		Arnica alpina; Edlund, S.A.; 1985 | Arnica angustifolia subsp. angustifolia; Sokoloff, P.C.; 2017	Edlund	Edlund 150	Edlund 150 (CAN)	Minto Inl. (head): Edlund 150 (CAN)	1983-07-13	Northwest Territories	Inuvik	Victoria Island	Minto Inl. (head)	Broad valley near head of Minto Inlet, N side	Well drained sandy calcareous slope (site disturbed by recent solifluction).	primary	71.5667				-115.35													CAN								CAN 484759
Eudicot	Asteraceae	Arnica angustifolia Vahl subsp. angustifolia	Gillespie, L.J.; Saarela, J.M.; Doubt, J.; Bull, R.D.; Sokoloff, P.C.	10031	Gillespie, L.J.	2011		Arnica angustifolia subsp. angustifolia; Gillespie, L.J.; 2011	Gillespie et al.	Gillespie et al. 10031	Gillespie et al. 10031 (ALA, CAN, MT, O, UBC)	Minto Inl. (head): Gillespie et al. 10031 (ALA, CAN, MT, O, UBC)	2010-07-20	Northwest Territories	Inuvik	Victoria Island	Minto Inl. (head)	N facing cliff 8 km NE of Minto Inlet in valley at small river that feeds into head of Inlet (Minto GEM Camp - 2010)	N-facing slope of river valley, Dry upper slope and top of slope	primary	71.6189				-115.428				50	166–200								ALA, CAN, MT, O, UBC		ALA					CAN 10000194	CAN 598612
Eudicot	Asteraceae	Arnica angustifolia Vahl subsp. angustifolia	Jenness, D.	335b				Arnica alpina angustifolia; Maguire, Bassett; 1938-10-05 | Arnica alpina;	D. Jenness	D. Jenness 335b	D. Jenness 335b (CAN)	Wollaston Pen.: D. Jenness 335b (CAN)	1915-07	Nunavut	Kitikmeot	Victoria Island	Wollaston Pen.	Wollaston Land [Wollaston Peninsula]		secondary	69.5824				-113.343				15000		Saarela, J.M.	2019-11-05		Region: Kitikmeot; Site Name: Wollaston Peninsula (formerly Wollaston Land); Site Type: Peninsula; Notes: According to a hand drawn map in Jenness (1922: 126), Diamond Jenness spent the month of July 1915 in the vicinity of Lake Angmaloktok (officially named Ammalurtuq Lake). Point georeferenced is on the south side of this lake and the estimated extent covers the area travelled that month.	Google Earth	WGS84	Earlier georeference: 69.766667, -115.2667. Extent 90000 m. Region: Kitikmeot; Site Name: Wollaston Peninsula (formerly Wollaston Land); Site Type: Peninsula; Notes: Note that part (approx. the northern 25%) of Wollaston Peninsula lies in Northwest Territories (Inuvik region). Estimated extent = 90 km; Source: Atlas of Canada, Natural Resources Canada at http://atlas.nrcan.gc.ca (Georef. by P. Wi…	CAN							CAN 10082844	CAN 109069
Eudicot	Asteraceae	Arnica angustifolia Vahl subsp. angustifolia	Edlund, S.A.	410	Zamluk, E.A.	2000		Arnica alpina; Edlund, S.A.; 1985 | Arnica angustifolia subsp. angustifolia; Zamluk, E.A.; 2000	Edlund	Edlund 410	Edlund 410 (CAN)	Cape Baring: Edlund 410 (CAN)	1982-07-18	Northwest Territories	Inuvik	Victoria Island	Cape Baring	Cape Baring, NW coast of Wollaston Peninsula, on calcareous silty beach and fluvial deposits	On well drained eroding silt.	secondary	70.0381				-117.359				5000		Saarela, J.M.	2019-01-09		Northwest Territories, Cape Baring	Canadian Geographical Names Data Base (CGND)	NAD83		CAN								CAN 485371
Eudicot	Asteraceae	Arnica angustifolia Vahl subsp. angustifolia	Porsild, A.E.	17460	Sokoloff, P.C.	2017		Arnica angustifolia subsp. angustifolia; Zamluk, E.A.; 2000-06 | Arnica alpina subsp. angustifolia | Arnica angustifolia subsp. angustifolia; Sokoloff, P.C.; 2017	Porsild	Porsild 17460	Porsild 17460 (CAN)	Washburn L.: Porsild 17460 (CAN)	1949-08-04	Nunavut	Kitikmeot	Victoria Island	Washburn L.	S of Washburn Lake	Trap bluffs.	secondary	70.05				-107.5				5000		Saarela, J.M.	2019-05-10		Site. Nunavut, Victoria Island, south side of Washburn Lake at approximate midpoint.	Google Earth	WGS84		CAN								CAN 128124
Eudicot	Asteraceae	Arnica angustifolia Vahl subsp. angustifolia	Oldenburg, M.E.	42-32	Sokoloff, P.C.	2018		Arnica sp.; Dugall, A.W.; 1993-04-28 - 1993-04-29 | Arnica angustifolia subsp. angustifolia; Sokoloff, P.C.; 2018	Oldenburg	Oldenburg 42-32	Oldenburg 42-32 (CAN)	Ulukhaktok: Oldenburg 42-32 (CAN)	1942-08-01	Northwest Territories	Inuvik	Victoria Island	Ulukhaktok	Holman Island Post [old Holman town site on west side of Kings Bay].		secondary	70.7353	70	44		-117.749	117	44		1000		Saarela, J.M.	2019-05-13		Northwest Territories, Victoria Island, old Holman site on east side of Kings Bay.	Google Earth	WGS84		CAN							CAN 10065227
Eudicot	Asteraceae	Arnica angustifolia Vahl subsp. angustifolia	Porsild, A.E.	17336	Sokoloff, Paul C.	2017			Porsild	Porsild 17336	Porsild 17336 (CAN)	Ulukhaktok: Porsild 17336 (CAN)	1949-08-08	Northwest Territories	Inuvik	Victoria Island	Ulukhaktok	Vicinity of Holman Island [Ulukhaktok] trading post	Dry sunny slope	secondary	70.7358				-117.769				2000		Wise, P.	2011-03-15		Region: Inuvik; Site Name: Ulukhaktok, Victoria Island; Site Type: Hamlet; Notes: Holman Island almost certainly refers to the hamlet of Holman, frequently referred to as Holman Island, rather than the offshore island of the same name. holman was the site of a Hudson's Bay trading post, exact site not determined. Holman was renamed Ulukhaktok in 2006; Source: Google Earth (Georef. notes for CAN 1…	Google Earth	WGS84		CAN								CAN 128128
Eudicot	Asteraceae	Arnica angustifolia Vahl subsp. angustifolia	Bliss, D.I.	s.n.	Saarela, J.M.	2015		Arnica alpina subsp. angustifolia; Bliss, D.I.; without date	Bliss	Bliss s.n.	Bliss s.n. (DAO)	Ulukhaktok: Bliss s.n. (DAO)	1974-07-24	Northwest Territories	Inuvik	Victoria Island	Ulukhaktok	Holman [Ulukhaktok]		secondary	70.7366				-117.772				1000		Saarela, J.M.	2019-05-10		Northwest Territories, Victoria I., Ulukhaktok (formerly Holman/Holman Island).	Canadian Geographical Names Data Base (CGND)	NAD83		DAO
Eudicot	Asteraceae	Arnica angustifolia Vahl subsp. angustifolia	Bliss, D.I.	s.n.	Downie, S.R.	1986-09-01		Arnica alpina subsp. angustifolia; unknown; without date	Bliss	Bliss s.n.	Bliss s.n. (ALTA)	Ulukhaktok: Bliss s.n. (ALTA)	1974-07-24	Northwest Territories	Inuvik	Victoria Island	Ulukhaktok	Holman [Ulukhaktok]	meadow; dry	secondary	70.7366				-117.772				1000		Saarela, J.M.	2019-05-10		Northwest Territories, Victoria I., Ulukhaktok	Canadian Geographical Names Data Base (CGND)	NAD83		ALTA			ALTA VP 53953
Eudicot	Asteraceae	Arnica angustifolia Vahl subsp. angustifolia	Ross, L.	32a	Downie, S.R.	1986-09-01		Arnica alpina subsp. angustifolia; unknown; without date	Ross	Ross 32a	Ross 32a (ALTA)	Ulukhaktok: Ross 32a (ALTA)	1942-07-16	Northwest Territories	Inuvik	Victoria Island	Ulukhaktok	Holman Island [Ulukhaktok]		secondary	70.7366				-117.772				1000		Saarela, J.M.	2019-05-10		Northwest Territories, Victoria I., Ulukhaktok	Canadian Geographical Names Data Base (CGND)	NAD83		ALTA			ALTA VP 16833
Eudicot	Asteraceae	Arnica angustifolia Vahl subsp. angustifolia	Dutilly, A.H.	18656	Sokoloff, P.C.	2017		Arnica alpina; unknown; without date	Dutilly	Dutilly 18656	Dutilly 18656 (DAO, QFA)	Ulukhaktok: Dutilly 18656 (DAO, QFA)	1940-07-19	Northwest Territories	Inuvik	Victoria Island	Ulukhaktok	Holman Island [Ulukhaktok]		secondary	70.7367				-117.772				1000		Saarela, J.M.	2019-05-10		Northwest Territories, Victoria Island, Ulukhaktok (formerly Holman/Holman Island).	Canadian Geographical Names Data Base (GGND); Google Earth	NAD83		DAO, QFA
Eudicot	Asteraceae	Arnica angustifolia Vahl subsp. angustifolia	Edlund, S.A.	710	Zamluk, E.A.	2000		Arnica alpina; Edlund, S.A.; 1985 | Arnica angustifolia subsp. angustifolia; Sokoloff, P.C.; 2017	Edlund	Edlund 710	Edlund 710 (CAN)	Ulukhaktok: Edlund 710 (CAN)	1982-08-03	Northwest Territories	Inuvik	Victoria Island	Ulukhaktok	Gabbroic outcrop N of Holman [Ulukhaktok] and wetland at head of Kings Bay; Site 270	On thin veneer of till over gabbro rock felsenmere.	secondary	70.7406				-117.748				1000		Saarela, J.M.	2019-05-10		Northwest Territories, Victoria Island, Ulukhaktok (formerly Holman/Holman Island), head of Kings Bay. Primary coordinates on label (70° 43' N 117° 43' W) are imprecise, marking a site about 2.5 km south of Ulukhaktok.	Google Earth	WGS84		CAN								CAN 485183
Eudicot	Asteraceae	Arnica angustifolia Vahl subsp. angustifolia	Dutilly, A.H.	18842	Sokoloff, P.C.	2017		Arnica alpina; unknown; without date	Dutilly	Dutilly 18842	Dutilly 18842 (QFA)	Kuujjua R.: Dutilly 18842 (QFA)	1940-07-21	Northwest Territories	Inuvik	Victoria Island	Kuujjua R.	Kookyoak River [Kuujjua River], Minto Inlet		secondary	71.2672				-116.819				50000		Saarela, J.M.	2019-05-08		Canada, Northwest Territories, Victoria Island, mouth of Kuujjua River. Primary coordinates on label 71 ? N, 116 ? W.	Canadian Geographical Names Data Base (CGND)	NAD83		QFA
Eudicot	Asteraceae	Arnica angustifolia Vahl subsp. angustifolia	Edlund, S.A.	578	Zamluk, E.A.	2000		Arnica alpina; Edlund, S.A.; 1985 | Arnica angustifolia subsp. angustifolia; Zamluk, E.A.; 2000	Edlund	Edlund 578	Edlund 578 (CAN)	Boot Inl.: Edlund 578 (CAN)	1982-07-30	Northwest Territories	Inuvik	Victoria Island	Boot Inl.	Minto Inlet, near Boot Inlet, well protected valley on the N side of Minto Inlet; Site 232	On stabilized gravel bar protected by willow thicket ‒ 30-40 cm high.	secondary	71.5111				-117.335				2500		Saarela, J.M.	2019-05-14		Nunavut, Victoria Island, near Boot Inlet, sheltered valley along river. Primary coordinates (71° 26 ' N 117° 10' W) mark a site well south of the river valley in an upland area closer to the north shore of Minto Inlet.	Google Earth	WGS84		CAN							CAN 10085743	CAN 485363
Eudicot	Asteraceae	Arnica angustifolia Vahl subsp. angustifolia	Oldenburg, M.E.	54-207				Arnica angustifolia; Stephen R. Downie; 1986	Oldenburg	Oldenburg 54-207	Oldenburg 54-207 (UBC)	Ulukhaktok: Oldenburg 54-207 (UBC)	1954-08-08	Northwest Territories	Inuvik	Victoria Island	Ulukhaktok	Holman Island Post [Ulukhaktok], lake 2 miles N of		secondary	70.765448				-117.772				3000		Saarela, J.M.	2019-05-10		Northwest Territories, Victoria Island, Ulukhaktok (formerly Holman/Holman Island), ca. 2 miles north.	GEOLocate	WGS84		UBC
Eudicot	Asteraceae	Artemisia borealis Pall. subsp. borealis	Gillespie, L.J.; Saarela, J.M.; Consaul, L.L.; Bull, R.D.	8120				Artemisia borealis subsp. borealis;	Gillespie et al.	Gillespie et al. 8120	Gillespie et al. 8120 (CAN, UTC)	Johansen Bay: Gillespie et al. 8120 (CAN, UTC)	2008-07-20	Nunavut	Kitikmeot	Victoria Island	Johansen Bay	W end of Johansen Bay at mouth of Mackenzie Creek	High steeply sloped sandy river bank.	primary	68.6011				-111.352					0‒20						WGS84		CAN, UTC								CAN 593071
Eudicot	Asteraceae	Artemisia borealis Pall. subsp. borealis	Gillespie, L.J.; Saarela, J.M.; Consaul, L.L.; Bull, R.D.	7602				Artemisia borealis subsp. borealis;	Gillespie et al.	Gillespie et al. 7602	Gillespie et al. 7602 (CAN, O, UTC)	Oterkvik Pt.: Gillespie et al. 7602 (CAN, O, UTC)	2008-07-06	Nunavut	Kitikmeot	Victoria Island	Oterkvik Pt.	Oterkvik Point vicinity, region N of camp, ca. 10 km N of Coronation Gulf coast, 13 km N of point	Dense turfy vegetation around small rock at top of slope.	primary	68.6164				-112.581					60‒70						WGS84		CAN, O, UTC								CAN 593041
Eudicot	Asteraceae	Artemisia borealis Pall. subsp. borealis	Oldenburg, M.E.	43-1077	Sokoloff, P.C.	2018		Artemisia borealis subsp. borealis; Sokoloff, P.C.; 2018	Oldenburg	Oldenburg 43-1077	Oldenburg 43-1077 (CAN)	Read Island: Oldenburg 43-1077 (CAN)	1943-09-03	Nunavut	Kitikmeot	Read Island	Read Island	Read Island	Around H.B.C. post.	primary	69.2	69	12		-113.833	113	50											CAN							CAN
Eudicot	Asteraceae	Artemisia borealis Pall. subsp. borealis	Eriksen, B.; Levesque, E.; Parker, C.L.	946	unknown	2004-10-18		Artemisia borealis; unknown; 2004-10-18 | Artemisia borealis subsp. borealis; Saarela, J.M.; 2018-04-20 image!	Eriksen et al.	Eriksen et al. 946	Eriksen et al. 946 (ALA)	Falaise Bay: Eriksen et al. 946 (ALA)	1999-07-24	Nunavut	Kitikmeot	Victoria Island	Falaise Bay	Wollaston Peninsula, vic. Falaise Bay, 15 km inland from coast	vic. of lake	primary	69.33				-114.83				3615		Batten, A.R.	2004-10-18	not recorded		unknown			ALA		ALA 33199
Eudicot	Asteraceae	Artemisia borealis Pall. subsp. borealis	Saarela, J.M.; Bull, R.D.	1507	Gillespie, L.J.	2011		Artemisia borealis subsp. borealis; Gillespie, L.J.; 2011	Saarela & Bull	Saarela & Bull 1507	Saarela & Bull 1507 (ALA, CAN, O, UTC)	Ulukhaktok: Saarela & Bull 1507 (ALA, CAN, O, UTC)	2010-07-06	Northwest Territories	Inuvik	Victoria Island	Ulukhaktok	Vicinity of Ulukhaktok Airport, W of town	Rocky tundra	primary	70.7584				-117.79				50	0‒10								ALA, CAN, O, UTC		ALA					CAN 10000137	CAN 598887
Eudicot	Asteraceae	Artemisia borealis Pall. subsp. borealis	Gillespie, L.J.; Saarela, J.M.; Doubt, J.; Bull, R.D.; Sokoloff, P.C.	10292	Gillespie, L.J.	2011		Artemisia borealis subsp. borealis; Gillespie, L.J.; 2011	Gillespie et al.	Gillespie et al. 10292	Gillespie et al. 10292 (ALA, CAN, O, UTC)	Minto Inl. (head): Gillespie et al. 10292 (ALA, CAN, O, UTC)	2010-07-25	Northwest Territories	Inuvik	Victoria Island	Minto Inl. (head)	Clay flats and meadow between waterfall canyon and esker 5 km SE of head of Minto Inlet	Moist clay flats, ~10% vegetated	primary	71.451				-115.261				5	30								ALA, CAN, O, UTC		ALA					CAN 10000138	CAN 598882
Eudicot	Asteraceae	Artemisia borealis Pall. subsp. borealis	Porsild, A.E.	17211	Saarela, J.M.	2015			Porsild	Porsild 17211	Porsild 17211 (CAN)	Read Is.: Porsild 17211 (CAN)	1949-07-27	Nunavut	Kitikmeot	Read Island	Read Is.	Read Island off S coast of Wollaston Peninsula	very sparse on gravelly beach	secondary	69.2014				-113.867				3000		Saarela, J.M.	2018-09-26		Nunavut: Read Island	Canadian Geographical Names Data Base (CGND)	NAD83		CAN								CAN 128130
Eudicot	Asteraceae	Artemisia borealis Pall. subsp. borealis	Edlund, S.A.	732	Sokoloff, P.C.	2016			Edlund	Edlund 732	Edlund 732 (CAN)	Ulukhaktok: Edlund 732 (CAN)	1982-08-03	Northwest Territories	Inuvik	Victoria Island	Ulukhaktok	Ulukhaktok, Site 270		secondary	70.7366				-117.772				2000		Saarela, J.M.	2019-05-13		Northwest Territories, Victoria I., Ulukhaktok (formerly Holman/Holman Island).	Canadian Geographical Names Data Base (CGND)	NAD83		CAN							CAN 10006533
Eudicot	Asteraceae	Artemisia borealis Pall. subsp. borealis	Edlund, S.A.	865	Saarela, J.M.	2015			Edlund	Edlund 865	Edlund 865 (CAN)	Ulukhaktok: Edlund 865 (CAN)	1982-08-13	Northwest Territories	Inuvik	Victoria Island	Ulukhaktok	Ulukhaktok, Site 287		secondary	70.7366				-117.772				2000		Saarela, J.M.	2019-05-13		Northwest Territories, Victoria I., Ulukhaktok (formerly Holman/Holman Island).	Canadian Geographical Names Data Base (CGND)	NAD83		CAN							CAN 10006534
Eudicot	Asteraceae	Artemisia borealis Pall. subsp. borealis	Edlund, S.A.	464	Saarela, J.M.	2015		Artemisia campestris subsp. borealis; Edlund, S.A.; 1985 | Artemisia borealis | Artemisia borealis subsp. borealis; Saarela, J.M.; 2015	Edlund	Edlund 464	Edlund 464 (CAN)	Ulukhaktok: Edlund 464 (CAN)	1982-07-21	Northwest Territories	Inuvik	Victoria Island	Ulukhaktok	Holman [Ulukhaktok], deposits NW of town surface disturbed by recent sand quarrying	Well drained sandy silt.	secondary	70.7367				-117.772				2000		Saarela, J.M.	2019-05-13		Northwest Territories, Victoria Island, Ulukhaktok (formerly Holman/Holman Island). Primary coordinates on label (70° 43' N 117° 43' W) are imprecise, marking a site ca. 2.5 km south of Holman [Ulukhaktok].	Canadian Geographical Names Data Base (CGND)	NAD83		CAN								CAN 489189
Eudicot	Asteraceae	Artemisia borealis Pall. subsp. borealis	Edlund, S.A.	31	Saarela, J.M.	2015		Artemisia campestris subsp. borealis; Edlund, S.A.; 1985 | Artemisia borealis | Artemisia borealis subsp. borealis; Saarela, J.M.; 2015	Edlund	Edlund 31	Edlund 31 (CAN)	Cape Wollaston: Edlund 31 (CAN)	1982-06-27	Northwest Territories	Inuvik	Victoria Island	Cape Wollaston	Cape Wollaston	Marine reworked calcareous till and marine silts. Dry silty till, on knoll crest.	secondary	71.1172				-118.069				2000		Saarela, J.M.	2019-05-14		Northwest Territories, Victoria Island, Cape Wollaston. Primary coordinates (70 40 N, 114 32 W) mark a site on the north side of Prince Albert Sound, not at Cape Wollaston as described and mapped (red dot) on the sheet.	Canadian Geographical Names Data Base (CGND)	NAD83		CAN								CAN 486629
Eudicot	Asteraceae	Artemisia borealis Pall. subsp. borealis	Porsild, A.E.	17423	Saarela, J.M.	2015			Porsild	Porsild 17423	Porsild 17423 (CAN)	Minto Inl. (head): Porsild 17423 (CAN)	1949-08-02 - 1949-08-03	Northwest Territories	Inuvik	Victoria Island	Minto Inl. (head)	Head of Minto Inlet		secondary	71.5361				-115.033				20000		Wise, P.	2009-03-03		Region: Inuvik; Site Name: Head of Minto Inlet; Site Type: Bay;	NTS map 87H (notes from CAN 127775)	NAD27	Georef. data added to this site by JM Saarela, 2019-04-25.	CAN								CAN 128131
Eudicot	Asteraceae	Artemisia borealis subsp. richardsoniana (Besser) Korobkov	Gillespie, L.J.; Saarela, J.M.; Consaul, L.L.; Bull, R.D.	8080				Artemisia borealis subsp. richardsoniana;	Gillespie et al.	Gillespie et al. 8080	Gillespie et al. 8080 (CAN, UTC)	Johansen Bay: Gillespie et al. 8080 (CAN, UTC)	2008-07-20	Nunavut	Kitikmeot	Victoria Island	Johansen Bay	Johansen Bay main air landing strip	Sandy gravel substrate on airstrip.	primary	68.5972				-111.116					120						WGS84		CAN, UTC								CAN 593064
Eudicot	Asteraceae	Artemisia borealis subsp. richardsoniana (Besser) Korobkov	Gillespie, L.J.; Saarela, J.M.; Consaul, L.L.; Bull, R.D.	8119				Artemisia borealis subsp. richardsoniana;	Gillespie et al.	Gillespie et al. 8119	Gillespie et al. 8119 (CAN, MT, UTC)	Johansen Bay: Gillespie et al. 8119 (CAN, MT, UTC)	2008-07-20	Nunavut	Kitikmeot	Victoria Island	Johansen Bay	W end of Johansen Bay at mouth of Mackenzie Creek	High steeply sloped sandy river bank.	primary	68.6011				-111.352					0‒20						WGS84		CAN, MT, UTC								CAN 593070
Eudicot	Asteraceae	Artemisia borealis subsp. richardsoniana (Besser) Korobkov	Gillespie, L.J.; Saarela, J.M.; Consaul, L.L.; Bull, R.D.	7468				Artemisia borealis subsp. richardsoniana;	Gillespie et al.	Gillespie et al. 7468	Gillespie et al. 7468 (CAN, O, UTC)	Oterkvik Pt.: Gillespie et al. 7468 (CAN, O, UTC)	2008-07-03	Nunavut	Kitikmeot	Victoria Island	Oterkvik Pt.	13 km N of Oterkvik Point, 10 km N of coast at Coronation Gulf, upper camp area	Gentle south-facing slope; dry herb-shrub (Dryas-sedge) tundra, lichens abundant; 50-75% ground cover; stony substrate. Associated species: Carex scirpoidea, Dryas integrifolia.	primary	68.6139				-112.573					50‒60						WGS84		CAN, O, UTC							CAN 10000131	CAN 592267
Eudicot	Asteraceae	Artemisia borealis subsp. richardsoniana (Besser) Korobkov	Gillespie, L.J.; Saarela, J.M.; Consaul, L.L.; Bull, R.D.	7603				Artemisia borealis subsp. richardsoniana;	Gillespie et al.	Gillespie et al. 7603	Gillespie et al. 7603 (CAN, UTC)	Oterkvik Pt.: Gillespie et al. 7603 (CAN, UTC)	2008-07-06	Nunavut	Kitikmeot	Victoria Island	Oterkvik Pt.	Oterkvik Point vicinity, region N of camp, ca. 10 km N of Coronation Gulf coast, 13 km N of point	Dense turfy vegetation around small rock at top of slope.	primary	68.6164				-112.581					60‒70						WGS84		CAN, UTC								CAN 593042
Eudicot	Asteraceae	Artemisia borealis subsp. richardsoniana (Besser) Korobkov	Oldenburg, M.E.	43-1075	Sokoloff, P.C.	2018		Artemisia borealis subsp. richardsoniana; Sokoloff, P.C.; 2018	Oldenburg	Oldenburg 43-1075	Oldenburg 43-1075 (CAN)	Read Island: Oldenburg 43-1075 (CAN)	1943-09-03	Nunavut	Kitikmeot	Read Island	Read Island	Read Island	On higher ground, at the west end of the island.	primary	69.2	69	12		-113.833	113	50											CAN							CAN
Eudicot	Asteraceae	Artemisia borealis subsp. richardsoniana (Besser) Korobkov	Oldenburg, M.E.	43-1076	Sokoloff, P.C.	2018		Artemisia borealis subsp. richardsoniana; Sokoloff, P.C.; 2018	Oldenburg	Oldenburg 43-1076	Oldenburg 43-1076 (CAN)	Read Island: Oldenburg 43-1076 (CAN)	1943-09-03	Nunavut	Kitikmeot	Read Island	Read Island	Read Island	On higher ground, at the west end of the island.	primary	69.2	69	12		-113.833	113	50											CAN							CAN
Eudicot	Asteraceae	Artemisia borealis subsp. richardsoniana (Besser) Korobkov	Oldenburg, M.E.	43-919	Sokoloff, P.C.	2018		Artemisia borealis subsp. richardsoniana; Sokoloff, P.C.; 2018	Oldenburg	Oldenburg 43-919	Oldenburg 43-919 (CAN)	Read Island: Oldenburg 43-919 (CAN)	1943-08-23	Nunavut	Kitikmeot	Read Island	Read Island	Read Island	Near H.B.C. post.	primary	69.2	69	12		-113.833	113	50											CAN							CAN
Eudicot	Asteraceae	Artemisia borealis subsp. richardsoniana (Besser) Korobkov	Oldenburg, M.E.	43-934	Sokoloff, P.C.	2018		Artemisia borealis subsp. richardsoniana; Sokoloff, P.C.; 2018	Oldenburg	Oldenburg 43-934	Oldenburg 43-934 (CAN)	Read Island: Oldenburg 43-934 (CAN)	1943-08-31	Nunavut	Kitikmeot	Read Island	Read Island	Read Island	Dry ground, west end of the island.	primary	69.2	69	12		-113.833	113	50											CAN							CAN
Eudicot	Asteraceae	Artemisia borealis subsp. richardsoniana (Besser) Korobkov	Saarela, J.M.; Bull, R.D.	1442	Gillespie, L.J.	2011		Artemisia borealis subsp. richardsoniana; Gillespie, L.J.; 2011	Saarela & Bull	Saarela & Bull 1442	Saarela & Bull 1442 (CAN, MT, O, UTC)	Ulukhaktok: Saarela & Bull 1442 (CAN, MT, O, UTC)	2010-07-05	Northwest Territories	Inuvik	Victoria Island	Ulukhaktok	Adjacent to Kings Bay, across water from "Old Holman", N side of Ulukhaktok	Rocky slopes above fishing dock	primary	70.7352				-117.761				50	2‒9								CAN, MT, O, UTC							CAN 10000140	CAN 598886
Eudicot	Asteraceae	Artemisia borealis subsp. richardsoniana (Besser) Korobkov	Edlund, S.A.	645	Sokoloff, P.C.	2016			Edlund	Edlund 645	Edlund 645 (CAN)	Kuujjua R.: Edlund 645 (CAN)	1982-08-01	Northwest Territories	Inuvik	Victoria Island	Kuujjua R.	Dunes on N side of Kuujjua River, Site 258		primary	71.1167				-116.367													CAN							CAN 10006535
Eudicot	Asteraceae	Artemisia borealis subsp. richardsoniana (Besser) Korobkov	Gillespie, L.J.; Saarela, J.M.; Doubt, J.; Bull, R.D.; Sokoloff, P.C.	9885	Gillespie, L.J.	2011		Artemisia borealis subsp. richardsoniana; Gillespie, L.J.; 2011	Gillespie et al.	Gillespie et al. 9885	Gillespie et al. 9885 (ari, CAN, O, UTC)	Kuujjua R.: Gillespie et al. 9885 (ari, CAN, O, UTC)	2010-07-16	Northwest Territories	Inuvik	Victoria Island	Kuujjua R.	Sand dunes E of Kuujua River, 2 km S of on lower Kuujjua River, 17 km SE of Minto Inlet	Sand dunes.	primary	71.1646				-116.462				20	90								ari, CAN, O, UTC				ari			CAN 10000142	CAN 598879
Eudicot	Asteraceae	Artemisia borealis subsp. richardsoniana (Besser) Korobkov	Gillespie, L.J.; Saarela, J.M.; Doubt, J.; Bull, R.D.; Sokoloff, P.C.	9748	Gillespie, L.J.	2011		Artemisia borealis subsp. richardsoniana; Gillespie, L.J.; 2011	Gillespie et al.	Gillespie et al. 9748	Gillespie et al. 9748 (ari, CAN, O, UTC)	Kuujjua R.: Gillespie et al. 9748 (ari, CAN, O, UTC)	2010-07-13	Northwest Territories	Inuvik	Victoria Island	Kuujjua R.	Plateau E of "Fish Lake" on lower Kuujjua River, 17 km SE of Minto Inlet, ca. 4 km E of Ulukhaktok Fishing Camp	S-facing camp above lake; dry, stony.	primary	71.2046				-116.383				4	95‒100								ari, CAN, O, UTC				ari			CAN 10000144	CAN 598880
Eudicot	Asteraceae	Artemisia borealis subsp. richardsoniana (Besser) Korobkov	Gillespie, L.J.; Saarela, J.M.; Doubt, J.; Bull, R.D.; Sokoloff, P.C.	10293	Gillespie, L.J.	2011		Artemisia borealis subsp. richardsoniana; Gillespie, L.J.; 2011	Gillespie et al.	Gillespie et al. 10293	Gillespie et al. 10293 (CAN)	Minto Inl. (head): Gillespie et al. 10293 (CAN)	2010-07-25	Northwest Territories	Inuvik	Victoria Island	Minto Inl. (head)	Clay flats and meadow between waterfall canyon and esker 5 km SE of head of Minto Inlet	Moist clay flats, ~10% vegetated	primary	71.451				-115.261				5	30								CAN							CAN 10000141	CAN 598964
Eudicot	Asteraceae	Artemisia borealis subsp. richardsoniana (Besser) Korobkov	Edlund, S.A.	168	Saarela, J.M.	2015		Artemisia campestris subsp. borealis var. borealis; Edlund, S.A.; 1985 | Artemisia richardsoniana | Artemisia borealis subsp. richardsoniana; Saarela, J.M.; 2015	Edlund	Edlund 168	Edlund 168 (CAN)	Minto Inl. (head): Edlund 168 (CAN)	1983-07-13	Northwest Territories	Inuvik	Victoria Island	Minto Inl. (head)	Broad valley near head of Minto Inlet, N side	Dry, weakly calcareous sand on bar in river.	primary	71.5667				-115.35													CAN								CAN 484756
Eudicot	Asteraceae	Artemisia borealis subsp. richardsoniana (Besser) Korobkov	Edlund, S.A.	82	Saarela, J.M.	2015		Artemisia campestris subsp. borealis var. borealis; Edlund, S.A.; 1985 | Artemisia richardsoniana | Artemisia borealis subsp. richardsoniana; Saarela, J.M.; 2015	Edlund	Edlund 82	Edlund 82 (CAN)	Minto Inl. (head): Edlund 82 (CAN)	1983-07-10	Northwest Territories	Inuvik	Victoria Island	Minto Inl. (head)	Minto Inlet, broad valley with older raised terraces near head of inlet	Moderately well drained sandy terrace in modern floodplain, pioneer species.	primary	71.5667				-115.35													CAN								CAN 484892
Eudicot	Asteraceae	Artemisia borealis subsp. richardsoniana (Besser) Korobkov	Gillespie, L.J.; Saarela, J.M.; Doubt, J.; Bull, R.D.; Sokoloff, P.C.	10107	Gillespie, L.J.	2011		Artemisia borealis subsp. richardsoniana; Gillespie, L.J.; 2011	Gillespie et al.	Gillespie et al. 10107	Gillespie et al. 10107 (CAN, MT, O, UTC)	Minto Inl. (head): Gillespie et al. 10107 (CAN, MT, O, UTC)	2010-07-23	Northwest Territories	Inuvik	Victoria Island	Minto Inl. (head)	Dry south facing slope of cliff, 5 km NE of head of Minto Inlet	Dry S-facing stony slope; glacial till-mixed calcareous sediment and basalt	primary	71.5803				-115.407				3	140								CAN, MT, O, UTC							CAN 10000143	CAN 598883
Eudicot	Asteraceae	Artemisia borealis subsp. richardsoniana (Besser) Korobkov	Stretton, W.D.	201					Stretton	Stretton 201	Stretton 201 (DAO)	Prince Albert S. (N): Stretton 201 (DAO)	1960-07-29	Northwest Territories	Inuvik	Victoria Island	Prince Albert S. (N)	[north side of Prince Albert S.]		primary	72.1167				-118.658													DAO
Eudicot	Asteraceae	Artemisia borealis subsp. richardsoniana (Besser) Korobkov	Edlund, S.A.	138	Sokoloff, P.C.	2016		Artemisia borealis subsp. richardsoniana , Sokoloff, P.C.; 2016	Edlund	Edlund 138	Edlund 138 (CAN)	Richard Collinson Inl.: Edlund 138 (CAN)	1982-07-08	Northwest Territories	Inuvik	Victoria Island	Richard Collinson Inl.	Prince Albert Peninsula, raised dissected terraces W of Richard Collinson Inlet.		primary	72.5167	72	31		-115.7	115	42											CAN							CAN 10006536
Eudicot	Asteraceae	Artemisia borealis subsp. richardsoniana (Besser) Korobkov	Porsild, A.E.	17212	Saarela, J.M.	2015			Porsild	Porsild 17212	Porsild 17212 (CAN)	Read Is.: Porsild 17212 (CAN)	1949-07-27	Nunavut	Kitikmeot	Read Island	Read Is.	Read Island off S coast of Wollaston Peninsula		secondary	69.2014				-113.867				3000		Saarela, J.M.	2018-09-26		Nunavut: Read Island	Canadian Geographical Names Data Base (CGND)	NAD83		CAN								CAN 128140
Eudicot	Asteraceae	Artemisia borealis subsp. richardsoniana (Besser) Korobkov	Porsild, A.E.	17213	Saarela, J.M.	2015			Porsild	Porsild 17213	Porsild 17213 (CAN)	Read Is.: Porsild 17213 (CAN)	1949-07-27	Nunavut	Kitikmeot	Read Island	Read Is.	Read Island off S coast of Wollaston Peninsula		secondary	69.2014				-113.867				3000		Saarela, J.M.	2018-09-26		Nunavut: Read Island	Canadian Geographical Names Data Base (CGND)	NAD83		CAN								CAN 128141
Eudicot	Asteraceae	Artemisia borealis subsp. richardsoniana (Besser) Korobkov	Ross, L.	32B	Sokoloff, P.C.	2019-12-06		Artemisia richardsoniana; Moss, E.H. | Artemisia borealis subsp. richardsoniana; Sokoloff, P.C.; 2019-16-06 image!	Ross	Ross 32B	Ross 32B (ALTA)	Read Is.: Ross 32B (ALTA)	1941 [sin. Month and day]	Nunavut	Kitikmeot	Read Island	Read Is.	Read Island	sand (y); loam	secondary	69.2048				-113.878				2600		Cox, E.	2015-08-13			Google Earth	WGS84		ALTA			ALTA VP 17162
Eudicot	Asteraceae	Artemisia borealis subsp. richardsoniana (Besser) Korobkov	Oldenburg, M.E.	45-1716	Sokoloff, P.C.	2018		Artemisia borealis subsp. richardsoniana; Sokoloff, P.C.; 2018	Oldenburg	Oldenburg 45-1716	Oldenburg 45-1716 (CAN)	Ulukhaktok: Oldenburg 45-1716 (CAN)	1945-08-12	Northwest Territories	Inuvik	Victoria Island	Ulukhaktok	Holman Island Post [old Holman town site on west side of Kings Bay].	On dry hillside.	secondary	70.7353	70	44		-117.749	117	44		1000		Saarela, J.M.	2019-05-13		Northwest Territories, Victoria Island, old Holman site on east side of Kings Bay.	Google Earth	WGS84		CAN							CAN 10065439
Eudicot	Asteraceae	Artemisia borealis subsp. richardsoniana (Besser) Korobkov	Edlund, S.A.	866	Sokoloff, P.C.	2016			Edlund	Edlund 866	Edlund 866 (CAN)	Ulukhaktok: Edlund 866 (CAN)	1982-08-13	Northwest Territories	Inuvik	Victoria Island	Ulukhaktok	Ulukhaktok, Site 287		secondary	70.7366				-117.772				2000		Saarela, J.M.	2019-05-13		Northwest Territories, Victoria I., Ulukhaktok (formerly Holman/Holman Island).	Canadian Geographical Names Data Base (CGND)	NAD83		CAN							CAN 10006537
Eudicot	Asteraceae	Artemisia borealis subsp. richardsoniana (Besser) Korobkov	Dutilly, A.H.	18635	Sokoloff, P.C.	2017		Artemisia borealis var. ii; unknown; without date	Dutilly	Dutilly 18635	Dutilly 18635 (QFA)	Ulukhaktok: Dutilly 18635 (QFA)	1940-07-19	Northwest Territories	Inuvik	Victoria Island	Ulukhaktok	Holman Island [Ulukhaktok]		secondary	70.7367				-117.772				1000		Saarela, J.M.	2019-05-10		Northwest Territories, Victoria Island, Ulukhaktok (formerly Holman/Holman Island).	Canadian Geographical Names Data Base (GGND); Google Earth	NAD83		QFA
Eudicot	Asteraceae	Artemisia borealis subsp. richardsoniana (Besser) Korobkov	Edlund, S.A.	319	Riggins, C.W.	2008		Artemisia campestris subsp. borealis var. borealis; Edlund, S.A.; 1985 | Artemisia richardsoniana | Artemisia borealis subsp. richardsoniana; Riggins, C.W.; 2008	Edlund	Edlund 319	Edlund 319 (CAN)	Ulukhaktok: Edlund 319 (CAN)	1982-07-16	Northwest Territories	Inuvik	Victoria Island	Ulukhaktok	Holman [Ulukhaktok], coastal plain with calcareous sandy shingle beach deposits marine washed till	On dry sandy plain near coast both in disturbed habitat and in stabilized Dryas-legume barrens.	secondary	70.7367				-117.772				2000		Saarela, J.M.	2019-05-13		Northwest Territories, Victoria Island, Ulukhaktok (formerly Holman/Holman Island). Primary coordinates on label (70° 43' N 117° 43' W) are imprecise, marking a site ca. 2.5 km south of Holman [Ulukhaktok].	Canadian Geographical Names Data Base (CGND)	NAD83		CAN								CAN 485886
Eudicot	Asteraceae	Artemisia borealis subsp. richardsoniana (Besser) Korobkov	Edlund, S.A.	773	Riggins, C.W.	2008		Artemisia furcata var. furcata; Edlund, S.A.; 1985 | Artemisia hyperborea | Artemisia borealis subsp. richardsoniana; Riggins, C.W.; 2008	Edlund	Edlund 773	Edlund 773 (CAN)	Ulukhaktok: Edlund 773 (CAN)	1982-08-05	Northwest Territories	Inuvik	Victoria Island	Ulukhaktok	Holman [Ulukhaktok], marine reworked silty till N of the townsite near the airport	Well drained sandy silt on a beach ridge crest.	secondary	70.7608				-117.802				1000		Saarela, J.M.	2019-05-13		Northwest Territories, Victoria Island, Ulukhaktok (formerly Holman/Holman Island), airport terminal. Primary coordinates on label (70° 43' N 117° 43' W) are imprecise, marking a site ca. 2.5 km south of Holman [Ulukhaktok].	Google Earth	WGS84		CAN								CAN 489198
Eudicot	Asteraceae	Artemisia borealis subsp. richardsoniana (Besser) Korobkov	Edlund, S.A.	19B	Saarela, J.M.	2015		Artemisia campestris subsp. borealis var. borealis; Edlund, S.A.; 1985 | Artemisia richardsoniana Bess.; Aiken, S.; Brouillet, L.; 2002 | Artemisia borealis subsp. richardsoniana; Saarela, J.M.; 2017	Edlund	Edlund 19B	Edlund 19B (CAN)	Cape Wollaston: Edlund 19B (CAN)	1982-06-26	Northwest Territories	Inuvik	Victoria Island	Cape Wollaston	Cape Wollaston	Major marine silt and clay deposit over calcareous till. Moderately drained till.	secondary	71.1172				-118.069				2000		Saarela, J.M.	2019-05-14		Northwest Territories, Victoria Island, Cape Wollaston. Primary coordinates (70 40 N, 114 32 W) mark a site on the north side of Prince Albert Sound, not at Cape Wollaston as described and mapped (red dot) on the sheet.	Canadian Geographical Names Data Base (CGND)	NAD83		CAN								CAN 486627
Eudicot	Asteraceae	Artemisia borealis subsp. richardsoniana (Besser) Korobkov	Dutilly, A.H.	18840					Dutilly	Dutilly 18840	Dutilly 18840 (QFA)	Kuujjua R.: Dutilly 18840 (QFA)	1940-07-21	Northwest Territories	Inuvik	Victoria Island	Kuujjua R.	Kookyoak River [Kuujjua River], Minto Inlet		secondary	71.2672				-116.819				50000		Saarela, J.M.	2019-05-08		Canada, Northwest Territories, Victoria Island, mouth of Kuujjua River. Primary coordinates on label 71 ? N, 116 ? W.	Canadian Geographical Names Data Base (CGND)	NAD83		QFA
Eudicot	Asteraceae	Artemisia borealis subsp. richardsoniana (Besser) Korobkov	Porsild, A.E.	17422	Saarela, J.M.	2015			Porsild	Porsild 17422	Porsild 17422 (CAN)	Minto Inl. (head): Porsild 17422 (CAN)	1949-08-02 - 1949-08-03	Northwest Territories	Inuvik	Victoria Island	Minto Inl. (head)	Head of Minto Inlet		secondary	71.5361				-115.033				20000		Wise, P.	2009-03-03		Region: Inuvik; Site Name: Head of Minto Inlet; Site Type: Bay;	NTS map 87H (notes from CAN 127775)	NAD27	Georef. data added to this site by JM Saarela, 2019-04-25.	CAN								CAN 128134
Eudicot	Asteraceae	Artemisia borealis subsp. richardsoniana (Besser) Korobkov	Porsild, A.E.	17420	Saarela, J.M.	2015			Porsild	Porsild 17420	Porsild 17420 (CAN)	Minto Inl. (head): Porsild 17420 (CAN)	1949-08-02 - 1949-08-03	Northwest Territories	Inuvik	Victoria Island	Minto Inl. (head)	Head of Minto Inlet		secondary	71.5361				-115.033				20000		Wise, P.	2009-03-03		Region: Inuvik; Site Name: Head of Minto Inlet; Site Type: Bay;	NTS map 87H (notes from CAN 127775)	NAD27	Georef. data added to this site by JM Saarela, 2019-04-25.	CAN								CAN 128135
Eudicot	Asteraceae	Artemisia borealis subsp. richardsoniana (Besser) Korobkov	Porsild, A.E.	17500	Saarela, J.M.	2015			Porsild	Porsild 17500	Porsild 17500 (CAN)	Walker Bay: Porsild 17500 (CAN)	1949-08-25	Northwest Territories	Inuvik	Victoria Island	Walker Bay	Walker Bay		secondary	71.6172	71	36	13	-117.869	117	50	44	5000		Saarela, J.M.	2019-05-13		Northwest Territories, Victoria Island, Walker Bay, Fort Collinson, Walker Bay. Fort Collinson at the head of Walker Bay is the site of a former Hudson Bay post. Primary coordinates ("approx. 71° 36' N 118° 0' W") place the site in Walker Bay.	Canadian Geographical Names Data Base (CGND)	NAD83	Original label coordinates place colelction in the bay (71 36, 118 00)	CAN							CAN 10084015	CAN 128138
Eudicot	Asteraceae	Artemisia borealis subsp. richardsoniana (Besser) Korobkov	Oldenburg, M.E.	45-1510	Sokoloff, P.C.	2018		Artemisia borealis subsp. richardsoniana; Sokoloff, P.C.; 2018	Oldenburg	Oldenburg 45-1510	Oldenburg 45-1510 (CAN)	Walker Bay: Oldenburg 45-1510 (CAN)	1945-08-12	Northwest Territories	Inuvik	Victoria Island	Walker Bay	Walker Bay	Dry, open, steep part of hillside with considerable bare dirt.	secondary	71.6172	71	36	13	-117.869	117	50	44	500		Saarela, J.M.	2019-05-13		Northwest Territories, Victoria Island, Walker Bay, Fort Collinson, Walker Bay. Fort Collinson at the head of Walker Bay is the site of a former Hudson Bay post. Primary coordinates ("approx. 71° 36' N 118° 0' W") place the site in Walker Bay. The location of the Walker Bay site is confirmed to be Fort Collinson by information in Whyard, F. 1984. Ernie Boffa, Canadian bush pilot, Alaska Northwest…	Canadian Geographical Names Data Base (CGND)	NAD83		CAN							CAN 10065438
Eudicot	Asteraceae	Artemisia hyperborea Rydb.	Edlund, S.A.	414	Saarela, J.M.	2017		Artemisia campestris subsp. borealis var. borealis; Edlund, S.A.; 1985 | Artemisia richardsoniana | Artemisia hyperborea; Saarela, J.M.; 2015	Edlund	Edlund 414	Edlund 414 (CAN)	Cape Baring: Edlund 414 (CAN)	1982-07-18	Northwest Territories	Inuvik	Victoria Island	Cape Baring	Cape Baring, NW tip of Wollaston Peninsula, marine reworked carbonate rich gravel silt	Well drained silt.	primary	70.0333				-116.917													CAN								CAN 489200
Eudicot	Asteraceae	Artemisia hyperborea Rydb.	Edlund, S.A.	445	Saarela, J.M.	2015		Artemisia campestris subsp. borealis var. borealis; Edlund, S.A.; 1985 | Artemisia richardsoniana | Artemisia hyperborea; Saarela, J.M.; 2017 | Artemisia hyperborea;	Edlund	Edlund 445	Edlund 445 (CAN)	Prince Albert Sound (N): Edlund 445 (CAN)	1982-07-19	Northwest Territories	Inuvik	Victoria Island	Prince Albert Sound (N)	Diamond Jenness Peninsula, E of Graveyard Bay, N side Prince Albert Sound; Loc 116	Well drained silty till, in a recently disturbed zone.	primary	70.7167				-115.417													CAN							CAN 10086257	CAN 489202
Eudicot	Asteraceae	Artemisia hyperborea Rydb.	Saarela, J.M.; Bull, R.D.	1419	Gillespie, L.J.	2011		Artemisia hyperborea; Gillespie, L.J.; 2011	Saarela & Bull	Saarela & Bull 1419	Saarela & Bull 1419 (ALA, CAN, O, UTC)	Ulukhaktok: Saarela & Bull 1419 (ALA, CAN, O, UTC)	2010-07-05	Northwest Territories	Inuvik	Victoria Island	Ulukhaktok	Adjacent to Kings Bay, across water from "Old Holman", N side of Ulukhaktok	Rocky slopes above fishing dock	primary	70.7352				-117.761				50	2‒9								ALA, CAN, O, UTC		ALA					CAN 10000146	CAN 598904
Eudicot	Asteraceae	Artemisia hyperborea Rydb.	Gillespie, L.J.; Saarela, J.M.; Doubt, J.; Bull, R.D.; Sokoloff, P.C.	9733	Gillespie, L.J.	2011		Artemisia hyperborea; Gillespie, L.J.; 2011	Gillespie et al.	Gillespie et al. 9733	Gillespie et al. 9733 (ALA, CAN, MT, O, UTC)	Kuujjua R.: Gillespie et al. 9733 (ALA, CAN, MT, O, UTC)	2010-07-13	Northwest Territories	Inuvik	Victoria Island	Kuujjua R.	Plateau E of "Fish Lake" on lower Kuujjua River, 17 km SE of Minto Inlet, ca. 4 km E of Ulukhaktok Fishing Camp	Stony dry hilltop and S-facing slope.	primary	71.2077				-116.382				20	110–115								ALA, CAN, MT, O, UTC		ALA		ari			CAN 10000148	CAN 598778	CAN 10000149
Eudicot	Asteraceae	Artemisia hyperborea Rydb.	Gillespie, L.J.; Saarela, J.M.; Doubt, J.; Bull, R.D.; Sokoloff, P.C.	10131	Gillespie, L.J.	2011		Artemisia hyperborea; Gillespie, L.J.; 2011	Gillespie et al.	Gillespie et al. 10131	Gillespie et al. 10131 (ALA, CAN, O, UTC)	Minto Inl. (head): Gillespie et al. 10131 (ALA, CAN, O, UTC)	2010-07-23	Northwest Territories	Inuvik	Victoria Island	Minto Inl. (head)	River valley at N head of Minto Inlet, [approx.] 3 km from Inlet.	Floodplain of braided river, flat (sand-cobble between river channels; patches of Salix alaxensis shrubs (to 50 cm)). In willow thicket and on adjkacent cobble.	primary	71.563				-115.379				50	24						WGS84		ALA, CAN, O, UTC		ALA					CAN 10000145	CAN 598965
Eudicot	Asteraceae	Artemisia hyperborea Rydb.	Edlund, S.A.	169	Saarela, J.M.	2015		Artemisia campestris subsp. borealis var. borealis; Edlund, S.A.; 1985 | Artemisia richardsoniana | Artemisia campestris subsp. borealis var. borealisArtemisia hyperborea; Saarela, J.M.; 2015	Edlund	Edlund 169	Edlund 169 (CAN)	Minto Inl. (head): Edlund 169 (CAN)	1983-07-13	Northwest Territories	Inuvik	Victoria Island	Minto Inl. (head)	Broad valley near head of Minto Inlet, N side	Colonizing calcareous sand-gravel bar in broad river channel at head of inlet.	primary	71.5667				-115.35													CAN								CAN 484769
Eudicot	Asteraceae	Artemisia hyperborea Rydb.	Edlund, S.A.	609	Edlund, S.A.	1985		Artemisia furcata var. furcata; Edlund, S.A.; 1985 | Artemisia hyperborea;	Edlund	Edlund 609	Edlund 609 (CAN)	Minto Inl. (head): Edlund 609 (CAN)	1982-08-01	Northwest Territories	Inuvik	Victoria Island	Minto Inl. (head)	Minto Inlet [Head of], raised fluvial terraces parallel modern floodplain of a sheltered valley; Loc 268	Well drained sandy terrace. Calcareous sand and gravel.	primary	71.5667				-115.35													CAN								CAN 487432
Eudicot	Asteraceae	Artemisia hyperborea Rydb.	Edlund, S.A.	609	Saarela, J.M.	2015		Artemisia furcata var. furcata; Edlund, S.A.; 1986 | Artemisia hyperborea | Artemisia hyperborea; Saarela, J.M.; 2105	Edlund	Edlund 609	Edlund 609 (CAN)	Minto Inl. (head): Edlund 609 (CAN)	1982-08-01	Northwest Territories	Inuvik	Victoria Island	Minto Inl. (head)	Minto Inlet, head of; deep 5 km long valley with broad modern gravelly flood plain & older raised terraces. Tree-sized willow thickets along river channel.	On weakly alkaline materials. Dry organic-rich sand and silt of raised terrace.	primary	71.5667				-115.35													CAN							CAN 10086253	CAN 499615
Eudicot	Asteraceae	Artemisia hyperborea Rydb.	Jenness, D.	337a (304b)	Saarela, J.M.	2015		Artemisia hyperborea; Porsild, A.E.; 1937 | Artemisia richardsoniana; Raup, Hugh M.; 1932-04 | Artemisia hyperborea | Artemisia hyperborea; Saarela, J.M.; 2015	D. Jenness	D. Jenness 337a (304b)	D. Jenness 337a (304b) (CAN)	Wollaston Pen.: D. Jenness 337a (304b) (CAN)	1915-07 - 1915-08	Nunavut	Kitikmeot	Victoria Island	Wollaston Pen.	Wollaston Land [Wollaston Peninsula]		secondary	69.4094				-115.571				90000		Saarela, J.M.	2019-11-06		Region: Kitikmeot; Site Name: Wollaston Peninsula (formerly Wollaston Land); Site Type: Peninsula; Notes: Collection date recorded as July to August 1915. According to a hand drawn map in Jenness (1922: 126), between in July and August 1915 Diamond Jenness travelled across the Wollaston Peninsula. The point georeferenced is approximately midway between thee total area covered by Jenness during th…	Google Earth	WGS84	Earlier georeference: 69.766667, -115.2667. Extent 90000 m. Region: Kitikmeot; Site Name: Wollaston Peninsula (formerly Wollaston Land); Site Type: Peninsula; Notes: Note that part (approx. the northern 25%) of Wollaston Peninsula lies in Northwest Territories (Inuvik region). Estimated extent = 90 km; Source: Atlas of Canada, Natural Resources Canada at http://atlas.nrcan.gc.ca (Georef. by P. Wi…	CAN							CAN 10086251	CAN 108258
Eudicot	Asteraceae	Artemisia hyperborea Rydb.	Porsild, A.E.	17338	unknown	2004-10-18		Artemisia hyperborea; unknown; 2004-10-18 | Artemisia hyperborea; Saarela, J.M.; 2018 image!	Porsild	Porsild 17338	Porsild 17338 (CAN)	Ulukhaktok: Porsild 17338 (CAN)	1949-08-08	Northwest Territories	Inuvik	Victoria Island	Ulukhaktok	Vicinity of Holman Island [Ulukhaktok] trading post	on dry gravelly slope with Erigeron yukonensis	secondary	70.7358				-117.769				2000		Wise, P.	2011-03-15		Region: Inuvik; Site Name: Ulukhaktok, Victoria Island; Site Type: Hamlet; Notes: Holman Island almost certainly refers to the hamlet of Holman, frequently referred to as Holman Island, rather than the offshore island of the same name. holman was the site of a Hudson's Bay trading post, exact site not determined. Holman was renamed Ulukhaktok in 2006; Source: Google Earth (Georef. notes for CAN 1…	Google Earth	WGS84		CAN		ALA 74698	ALTA VP 30082					CAN 128133, CAN 226844
Eudicot	Asteraceae	Artemisia hyperborea Rydb.	Bliss, D.I.	s.n.	Fabijan, D.M.	2016-11-17		Artemisia furcata Bieb.; unknown; without date | Artemisia hyperborea; unknown; without date | Artemisia trifurcata; unknown; without date	Bliss	Bliss s.n.	Bliss s.n. (ALTA)	Ulukhaktok: Bliss s.n. (ALTA)	1974-07-24	Northwest Territories	Inuvik	Victoria Island	Ulukhaktok	Holman [Ulukhaktok]	beach; ridge	secondary	70.7366				-117.772				1000		Saarela, J.M.	2019-05-10		Northwest Territories, Victoria I., Ulukhaktok (formerly Holman/Holman Island).	Canadian Geographical Names Data Base (CGND)	NAD83		ALTA			ALTA VP 53952
Eudicot	Asteraceae	Artemisia hyperborea Rydb.	Edlund, S.A.	318	Saarela, J.M.	2015		Artemisia furcata var. furcata; Edlund, S.A.; 1985 | Artemisia hyperborea | Artemisia hyperborea; Saarela, J.M.; 2015	Edlund	Edlund 318	Edlund 318 (CAN)	Ulukhaktok: Edlund 318 (CAN)	1982-07-16	Northwest Territories	Inuvik	Victoria Island	Ulukhaktok	Holman [Ulukhaktok], calcareous sand and gravel deposits near the coast of Kings Bay	Well drained sand and gravel ridge.	secondary	70.7367				-117.772				2000		Saarela, J.M.	2019-05-13		Northwest Territories, Victoria Island, Ulukhaktok (formerly Holman/Holman Island). Primary coordinates on label (70° 43' N 117° 43' W) are imprecise, marking a site ca. 2.5 km south of Holman [Ulukhaktok].	Canadian Geographical Names Data Base (CGND)	NAD83		CAN								CAN 489196
Eudicot	Asteraceae	Artemisia hyperborea Rydb.	Edlund, S.A.	777	Saarela, J.M.	2015		Artemisia campestris subsp. borealis var. borealis; Edlund, S.A.; 1985 | Artemisia richardsoniana | Artemisia hyperborea; Saarela, J.M.; 2015	Edlund	Edlund 777	Edlund 777 (CAN)	Ulukhaktok: Edlund 777 (CAN)	1982-08-05	Northwest Territories	Inuvik	Victoria Island	Ulukhaktok	Holman [Ulukhaktok], marine reworked silty till N of the townsite near the airport	Well drained sandy silt on a beach ridge crest.	secondary	70.7608				-117.802				1000		Saarela, J.M.	2019-05-13		Northwest Territories, Victoria Island, Ulukhaktok (formerly Holman/Holman Island), airport terminal. Primary coordinates on label (70° 43' N 117° 43' W) are imprecise, marking a site ca. 2.5 km south of Holman [Ulukhaktok].	Google Earth	WGS84		CAN								CAN 489199
Eudicot	Asteraceae	Artemisia hyperborea Rydb.	Dutilly, A.H.	18841	Sokoloff, P.C.	2017			Dutilly	Dutilly 18841	Dutilly 18841 (QFA)	Kuujjua R.: Dutilly 18841 (QFA)	1940-07-21	Northwest Territories	Inuvik	Victoria Island	Kuujjua R.	Kookyoak River [Kuujjua River], Minto Inlet		secondary	71.2672				-116.819				50000		Saarela, J.M.	2019-05-08		Canada, Northwest Territories, Victoria Island, mouth of Kuujjua River. Primary coordinates on label 71 ? N, 116 ? W.	Canadian Geographical Names Data Base (CGND)	NAD83		QFA
Eudicot	Asteraceae	Artemisia hyperborea Rydb.	Dutilly, A.H.	18845	Saarela, J.M.	2015			Dutilly	Dutilly 18845	Dutilly 18845 (CAN)	Kuujjua R.: Dutilly 18845 (CAN)	1940-07-21	Northwest Territories	Inuvik	Victoria Island	Kuujjua R.	Kookyoak River [Kuujjua River], Minto Inlet		secondary	71.2672				-116.819				50000		Saarela, J.M.	2019-05-08		Canada, Northwest Territories, Victoria Island, mouth of Kuujjua River. Primary coordinates on label 71 ? N, 116 ? W.	Canadian Geographical Names Data Base (CGND)	NAD83		CAN								CAN 202747
Eudicot	Asteraceae	Artemisia hyperborea Rydb.	Porsild, A.E.	17421	Saarela, J.M.	2015			Porsild	Porsild 17421	Porsild 17421 (CAN)	Minto Inl. (head): Porsild 17421 (CAN)	1949-08-02 - 1949-08-03	Northwest Territories	Inuvik	Victoria Island	Minto Inl. (head)	Head of Minto Inlet	dry stony summit and rocky ldges of rounded, windblown hill	secondary	71.5361				-115.033				20000	[500']	Wise, P.							CAN								CAN 128132
Eudicot	Asteraceae	Artemisia tilesii Ledeb.	Gillespie, L.J.; Saarela, J.M.; Consaul, L.L.; Bull, R.D.	8079				Artemisia tilesii;	Gillespie et al.	Gillespie et al. 8079	Gillespie et al. 8079 (CAN, UTC)	Johansen Bay: Gillespie et al. 8079 (CAN, UTC)	2008-07-20	Nunavut	Kitikmeot	Victoria Island	Johansen Bay	Johansen Bay main air landing strip	Sandy gravel substrate on airstrip.	primary	68.5972				-111.116					120						WGS84		CAN, UTC							CAN 10000139	CAN 592268
Eudicot	Asteraceae	Artemisia tilesii Ledeb.	Bennett, B.A.	13-0299	Bennett, B.A.	2013-07			Bennett	Bennett 13-0299	Bennett 13-0299 (UBC)	Cambridge Bay: Bennett 13-0299 (UBC)	2013-07-19	Nunavut	Kitikmeot	Victoria Island	Cambridge Bay	Cambridge Bay, Elk's Lodge	Disturbed lot with Descurainia sophioides, Saxifraga cernua, and Puccinellia sp.	primary	69.1159				-105.054					11								UBC
Eudicot	Asteraceae	Artemisia tilesii Ledeb.	Bennett, B.A.; Wagner, J.; Sullivan, J.	13-0323	Bennett, B.A.	2013-07			Bennett et al.	Bennett et al. 13-0323	Bennett et al. 13-0323 (BABY, CAN, CHARS)	Cambridge Bay: Bennett et al. 13-0323 (BABY, CAN, CHARS)	2013-07-20	Nunavut	Kitikmeot	Victoria Island	Cambridge Bay	Cambridge Bay, Defence Early Warning station, DEW	Disturbed gravel at top of gray water outfall. Limestone gravels.	primary	69.1175				-105.12					20								BABY, CAN, CHARS					BABY-08412		CAN				chars
Eudicot	Asteraceae	Askellia pygmaea (Ledeb.) Sennikov	Gillespie, L.J.; Saarela, J.M.; Consaul, L.L.; Bull, R.D.	8074	Sokoloff, P.C.	2017		Askellia nana | Askellia pygmaea; Sokoloff, P.C.; 2017	Gillespie et al.	Gillespie et al. 8074	Gillespie et al. 8074 (ALA, ALTA, BABY, CAN, MT, O, UBC)	Johansen Bay: Gillespie et al. 8074 (ALA, ALTA, BABY, CAN, MT, O, UBC)	2008-07-20	Nunavut	Kitikmeot	Victoria Island	Johansen Bay	Johansen Bay main air landing strip	Sandy gravel substrate on airstrip.	primary	68.5972				-111.116					120						WGS84		ALA, ALTA, BABY, CAN, MT, O, UBC		ALA	ALTA VP 132931		BABY-07280		CAN 10000204	CAN 592261
Eudicot	Asteraceae	Askellia pygmaea (Ledeb.) Sennikov	Gillespie, L.J.; Saarela, J.M.; Consaul, L.L.; Bull, R.D.	8242	Sokoloff, P.C.	2017		Askellia nana | Askellia pygmaea; Sokoloff, P.C.; 2017	Gillespie et al.	Gillespie et al. 8242	Gillespie et al. 8242 (CAN, MT)	Sinclair Cr.: Gillespie et al. 8242 (CAN, MT)	2008-07-22	Nunavut	Kitikmeot	Victoria Island	Sinclair Cr.	Coast near Sinclair Creek North Warning System site (abandoned DEW-line site)	Gravel beach.	primary	68.7206				-109.086					0‒10						WGS84		CAN, MT								CAN 593080
Eudicot	Asteraceae	Askellia pygmaea (Ledeb.) Sennikov	Dushenko, W.	42				Crepis nana	Dushenko	Dushenko 42	Dushenko 42 (UVIC)	Byron Bay: Dushenko 42 (UVIC)	1992-07-27	Nunavut	Kitikmeot	Victoria Island	Byron Bay	Byron Bay, near Dew Line Station by beach area	sandy gravel slopes	primary	68.75				-109.067													UVIC
Eudicot	Asteraceae	Askellia pygmaea (Ledeb.) Sennikov	Gillespie, L.J.; Saarela, J.M.; Consaul, L.L.; Bull, R.D.	8320	Sokoloff, P.C.	2017		Askellia nana | Askellia pygmaea; Sokoloff, P.C.; 2017	Gillespie et al.	Gillespie et al. 8320	Gillespie et al. 8320 (CAN, MT)	Sinclair Cr.: Gillespie et al. 8320 (CAN, MT)	2008-07-23	Nunavut	Kitikmeot	Victoria Island	Sinclair Cr.	Vicinity of the Sinclair Creek North Warning System site (abandoned DEW-line site)	Abandoned road; sandy-gravel substrate.	primary	68.7514				-109.106					75						WGS84		CAN, MT								CAN 593084
Eudicot	Asteraceae	Askellia pygmaea (Ledeb.) Sennikov	Gillespie, L.J.; Saarela, J.M.; Doubt, J.; Bull, R.D.; Sokoloff, P.C.	9525	Sokoloff, P.C.	2017		Askellia nana; Gillespie, L.J.; 2011 | Askellia pygmaea; Sokoloff, P.C.; 2017	Gillespie et al.	Gillespie et al. 9525	Gillespie et al. 9525 (CAN, O)	Boot Inl.: Gillespie et al. 9525 (CAN, O)	2010-07-08	Northwest Territories	Inuvik	Victoria Island	Boot Inl.	N side of Minto Inlet, small round lake (~1 km diameter) ca. 4 km N of Boot Inlet, NE side near small river flowing into lake	Cobble beach along small river near entrance to lake.	primary	71.5098				-117.343				100	100								CAN, O								CAN 598370
Eudicot	Asteraceae	Askellia pygmaea (Ledeb.) Sennikov	Gillespie, L.J.; Saarela, J.M.; Doubt, J.; Bull, R.D.; Sokoloff, P.C.	10169	Sokoloff, P.C.	2017		Askellia nana; Gillespie, L.J.; 2011 | Askellia pygmaea; Sokoloff, P.C.; 2017	Gillespie et al.	Gillespie et al. 10169	Gillespie et al. 10169 (CAN)	Minto Inl. (head): Gillespie et al. 10169 (CAN)	2010-07-23	Northwest Territories	Inuvik	Victoria Island	Minto Inl. (head)	8 km NE of Minto Inlet in valley at small river that feeds into head of inlet (Minto GEM Camp - 2010)	Cobble floodplain on N side of river	primary	71.563				-115.379				20	25								CAN							CAN 10000208	CAN 598371
Eudicot	Asteraceae	Askellia pygmaea (Ledeb.) Sennikov	Edlund, S.A.	70	Saarela, J.M.	2010		Crepis nana; Edlund, S.A.; 1985 | Askellia nana; Saarela, J.M.; 2010	Edlund	Edlund 70	Edlund 70 (CAN)	Minto Inl. (head): Edlund 70 (CAN)	1983-07-10	Northwest Territories	Inuvik	Victoria Island	Minto Inl. (head)	Minto Inlet, broad valley with older raised terraces near head of inlet	Well drained gravelly river bar on modern river bar, pioneer community.	primary	71.5667				-115.35													CAN								CAN 484869
Eudicot	Asteraceae	Askellia pygmaea (Ledeb.) Sennikov	Edlund, S.A.	597	Saarela, J.M.	2010		Crepis nana; Edlund, S.A.; 1985 | Askellia nana; Saarela, J.M.; 2010	Edlund	Edlund 597	Edlund 597 (CAN)	Minto Inl. (head): Edlund 597 (CAN)	1982-08-01	Northwest Territories	Inuvik	Victoria Island	Minto Inl. (head)	Minto Inlet, head of inlet, coarse calcareous gravel sand terraces of braided stream; Site 268	Dry coarse river gravel, near modern stream.	primary	71.5667				-115.35													CAN								CAN 485411
Eudicot	Asteraceae	Askellia pygmaea (Ledeb.) Sennikov	Gillespie, L.J.; Saarela, J.M.; Doubt, J.; Bull, R.D.; Sokoloff, P.C.	10087	Sokoloff, P.C.	2017		Askellia nana; Gillespie, L.J.; 2011 | Askellia pygmaea; Sokoloff, P.C.; 2017	Gillespie et al.	Gillespie et al. 10087	Gillespie et al. 10087 (ALA, ari, CAN)	Minto Inl. (head): Gillespie et al. 10087 (ALA, ari, CAN)	2010-07-21	Northwest Territories	Inuvik	Victoria Island	Minto Inl. (head)	Flat to gently sloping plateau E of junction of 3 rivers 6 km NE of head of Minto Inlet	Rocky NW-facing slope, steep clustery canyon near river convergence	primary	71.6076				-115.449				5	138								ALA, ari, CAN		ALA		ari			CAN 10000207	CAN 598377
Eudicot	Asteraceae	Askellia pygmaea (Ledeb.) Sennikov	Edlund, S.A.	76	Sokoloff, P.C.	2017		Crepis nana; Edlund, S.A.; 1987 | Askellia nana; Saarela, J.M.; 2010 | Askellia pygmaea; Sokoloff, P.C.; 2017	Edlund	Edlund 76	Edlund 76 (CAN)	Hadley Bay: Edlund 76 (CAN)	1986-07-09	Nunavut	Kitikmeot	Victoria Island	Hadley Bay	Hadley Bay, W coast of; Site 24. Floodplain platey shale alkaline fragments, sand and silt on slightly raised terraces along annually flooded terrace	Well drained platey shale. Pioneer species.	primary	72.05				-108.483													CAN								CAN 518601
Eudicot	Asteraceae	Askellia pygmaea (Ledeb.) Sennikov	Jenness, D.	403	Sokoloff, P.C.	2017		Askellia nana; Saarela, J.M.; 2010 | Crepis nana; O'Neill, Hugh T.; 1942-05-09 | Crepis nana | Askellia pygmaea; Sokoloff, P.C.; 2017	D. Jenness	D. Jenness 403	D. Jenness 403 (CAN)	Wollaston Pen.: D. Jenness 403 (CAN)	1915-08	Nunavut	Kitikmeot	Victoria Island	Wollaston Pen.	Wollaston Land [Wollaston Peninsula]		secondary	69.4439				-115.699				80000		Saarela, J.M.	2019-11-06		Region: Kitikmeot; Site Name: Wollaston Peninsula (formerly Wollaston Land); Site Type: Peninsula; Notes: Collection date recorded as August 1915 (no specific date indicated on label). According to a hand drawn map in Jenness (1922: 126), in August 1915 Diamond Jenness travelled on Wollaston Peninsula from just northeast of Read Island westwards to a point just southeast of Cape Baring. Point geo…	Google Earth	WGS84	Earlier georeference: 69.766667, -115.2667. Extent 90000 m. Region: Kitikmeot; Site Name: Wollaston Peninsula (formerly Wollaston Land); Site Type: Peninsula; Notes: Note that part (approx. the northern 25%) of Wollaston Peninsula lies in Northwest Territories (Inuvik region). Estimated extent = 90 km; Source: Atlas of Canada, Natural Resources Canada at http://atlas.nrcan.gc.ca (Georef. by P. Wi…	CAN							CAN 10084415	CAN 112292
Eudicot	Asteraceae	Askellia pygmaea (Ledeb.) Sennikov	Svoboda, J.	745023	C.J. Sears	2010		Crepis nan; Ball, P.W.; 1974 | Askellia nana; C.J. Sears 2010, University of British Columbia Herbarium	Svoboda	Svoboda 745023	Svoboda 745023 (UBC)	Ulukhaktok: Svoboda 745023 (UBC)	1974-07-23	Northwest Territories	Inuvik	Victoria Island	Ulukhaktok	Holman [Ulukhaktok] and vicinity	South southwest exposed dry terraces.	secondary	70.7366				-117.772				2000		Saarela, J.M.	2019-04-25		Northwest Territories, Victoria Island, Ulukhaktok	Canadian Geographical Names Data Base (GGND); Google Earth	NAD83	Coordinates on label (70.7, -118.3) imprecise and place the collection in the marine environment.	UBC
Eudicot	Asteraceae	Askellia pygmaea (Ledeb.) Sennikov	Porsild, A.E.	17506	Sokoloff, P.C.	2016		Askellia pygmaea; Sokoloff, P.C.; 2016 | Crepis nana | Crepis nana subsp. nana; Legge, A.H.; 1970 | Askellia nana; Saarela, J.M.; 2010	Porsild	Porsild 17506	Porsild 17506 (CAN)	Jackpot L.: Porsild 17506 (CAN)	1949-08-16	Northwest Territories	Inuvik	Victoria Island	Jackpot L.	"Jackpot Lake", 60 mi. E of head of Minto Inlet		secondary	71.4667				-112.667				90000		Wise, P.				NTS map 87H (edition 1)	NAD27		CAN								CAN 128149
Eudicot	Asteraceae	Askellia pygmaea (Ledeb.) Sennikov	Washburn, T.T.	17424	Saarela, J.M.	2010		Crepis nana | Askellia nana; Saarela, J.M.; 2010	Washburn	Washburn 17424	Washburn 17424 (CAN)	Minto Inl. (head): Washburn 17424 (CAN)	1949-08-02 - 1949-08-03	Northwest Territories	Inuvik	Victoria Island	Minto Inl. (head)	Head of Minto Inlet		secondary	71.5361				-115.033				30000		Wise, P.	2009-03-03		Region: Inuvik; Site Name: Head of Minto Inlet; Site Type: Bay;	NTS map 87H (notes from CAN 127775)	NAD27	Georef. data added to this site by JM Saarela, 2019-04-25.	CAN								CAN 128150
Eudicot	Asteraceae	Erigeron compositus Pursh	Gillespie, L.J.; Saarela, J.M.; Consaul, L.L.; Bull, R.D.	7692	Gillespie et al.	2008		Erigeron compositus;	Gillespie et al.	Gillespie et al. 7692	Gillespie et al. 7692 (CAN, MT)	Oterkvik Pt.: Gillespie et al. 7692 (CAN, MT)	2008-07-07	Nunavut	Kitikmeot	Victoria Island	Oterkvik Pt.	Oterkvik Point vicinity, low rocky hills at coast	Low rocky hills by coast; outcrop of dark grey igneous rock.	primary	68.5256				-111.999					0‒20				Longitude coordinates recorded on label 112° 59' 58" W are an error; correct longitude is 111° 59' 58" W; correctd by JM Saarela, 2019-05-10.]		WGS117		CAN, MT								CAN 593043
Eudicot	Asteraceae	Erigeron compositus Pursh	Gillespie, L.J.; Saarela, J.M.; Consaul, L.L.; Bull, R.D.	8122	Gillespie et al.	2008		Erigeron compositus;	Gillespie et al.	Gillespie et al. 8122	Gillespie et al. 8122 (ALA, BABY, CAN, MT, O, UBC)	Johansen Bay: Gillespie et al. 8122 (ALA, BABY, CAN, MT, O, UBC)	2008-07-20	Nunavut	Kitikmeot	Victoria Island	Johansen Bay	W end of Johansen Bay at mouth of Mackenzie Creek	High steeply sloped sandy river bank.	primary	68.6011				-111.352					0‒20						WGS84		ALA, BABY, CAN, MT, O, UBC		ALA			BABY-07308			CAN 593073
Eudicot	Asteraceae	Erigeron compositus Pursh	Gillespie, L.J.; Saarela, J.M.; Consaul, L.L.; Bull, R.D.	7726	Gillespie et al.	2008		Erigeron compositus;	Gillespie et al.	Gillespie et al. 7726	Gillespie et al. 7726 (ALA, ALTA, BABY, CAN, MT, O, UBC)	Clouston Bay: Gillespie et al. 7726 (ALA, ALTA, BABY, CAN, MT, O, UBC)	2008-07-08	Nunavut	Kitikmeot	Victoria Island	Clouston Bay	Vicinity of river flowing into Clouston Bay, 3–4 km from river mouth	Steep S-facing river bank; 50-90% vegetation cover; sandy-silt substrate.	primary	69.0442				-113.421					10‒20						WGS84		ALA, ALTA, BABY, CAN, MT, O, UBC		ALA	ALTA VP 132959		BABY-07225			CAN 592263
Eudicot	Asteraceae	Erigeron compositus Pursh	Eriksen, B.; Levesque, E.; Parker, C.L.	974	unknown	2004-10-18		Erigeron compositus; unknown; 2004-10-18 | Erigeron compositus; | Saarela, J.M.; 2018-04-20 image!	Eriksen et al.	Eriksen et al. 974	Eriksen et al. 974 (ALA)	Falaise Bay: Eriksen et al. 974 (ALA)	1999-07-24	Nunavut	Kitikmeot	Victoria Island	Falaise Bay	Wollaston Peninsula, vic. Falaise Bay, 15 km inland from coast	vic. of lake	primary	69.33				-114.83				3615		Batten, A.R.	2004-10-18	not recorded		unknown			ALA		ALA 33220
Eudicot	Asteraceae	Erigeron compositus Pursh	Edlund, S.A.	444	Edlund, S.A.	1985		Erigeron compositus; Edlund, S.A.; 1985	Edlund	Edlund 444	Edlund 444 (CAN)	Prince Albert Sound (N): Edlund 444 (CAN)	1982-07-19	Northwest Territories	Inuvik	Victoria Island	Prince Albert Sound (N)	Prince Albert Sound, N side of sound, silty calcareous till	Well drained silty diamicton.	primary	70.6667				-115.417													CAN								CAN 485368
Eudicot	Asteraceae	Erigeron compositus Pursh	Stretton, W.D.	86				Erigeron compositus; Saarela, J.M.; 2015	Stretton	Stretton 86	Stretton 86 (DAO)	Diamond Jenness Pen. (W end): Stretton 86 (DAO)	1959-08-04	Northwest Territories	Inuvik	Victoria Island	Diamond Jenness Pen. (W end)	[W end of Diamond Jenness Peninsula, NW of Ulukhaktok]	Exposed gravel sea shore	primary	70.9333	70	56		-118.283	118	17											DAO
Eudicot	Asteraceae	Erigeron compositus Pursh	Gillespie, L.J.; Saarela, J.M.; Doubt, J.; Bull, R.D.; Sokoloff, P.C.	9734	Gillespie, L.J.	2011		Erigeron compositus; Gillespie, L.J.; 2011	Gillespie et al.	Gillespie et al. 9734	Gillespie et al. 9734 (ari, CAN, MT, O)	Kuujjua R.: Gillespie et al. 9734 (ari, CAN, MT, O)	2010-07-13	Northwest Territories	Inuvik	Victoria Island	Kuujjua R.	Plateau E of "Fish Lake" on lower Kuujjua River, 17 km SE of Minto Inlet, ca. 4 km E of Ulukhaktok Fishing Camp	Stony dry hilltop and S-facing slope.	primary	71.2077				-116.382				20	110‒115								ari, CAN, MT, O				ari				CAN 599184
Eudicot	Asteraceae	Erigeron compositus Pursh	Gillespie, L.J.; Saarela, J.M.; Doubt, J.; Bull, R.D.; Sokoloff, P.C.	9832	Gillespie, L.J.	2011		Erigeron compositus; Gillespie, L.J.; 2011	Gillespie et al.	Gillespie et al. 9832	Gillespie et al. 9832 (ALA, ari, CAN, O)	Kuujjua R.: Gillespie et al. 9832 (ALA, ari, CAN, O)	2010-07-15	Northwest Territories	Inuvik	Victoria Island	Kuujjua R.	River valley at base of large conical hill, E of "Fish Lake" on lower Kuujjua River, 17 km SE of Minto Inlet	Steep eroding stony silty-sand river bank.	primary	71.2194				-116.334				5	110								ALA, ari, CAN, O		ALA		ari				CAN 599182
Eudicot	Asteraceae	Erigeron compositus Pursh	Gillespie, L.J.; Saarela, J.M.; Doubt, J.; Bull, R.D.; Sokoloff, P.C.	9529	Gillespie, L.J.	2011		Erigeron compositus; Gillespie, L.J.; 2011	Gillespie et al.	Gillespie et al. 9529	Gillespie et al. 9529 (CAN, O)	Boot Inl.: Gillespie et al. 9529 (CAN, O)	2010-07-09	Northwest Territories	Inuvik	Victoria Island	Boot Inl.	Small conical hill E of small round lake (~1 km diameter) ca. 4 km N of Boot Inlet on N side of Minto Inlet	Small hill, sandy-stony substrate, summit and upper slopes.	primary	71.5105				-117.338				20	80‒90								CAN, O								CAN 598707
Eudicot	Asteraceae	Erigeron compositus Pursh	Gillespie, L.J.; Saarela, J.M.; Doubt, J.; Bull, R.D.; Sokoloff, P.C.	10190	Gillespie, L.J.	2011		Erigeron compositus; Gillespie, L.J.; 2011	Gillespie et al.	Gillespie et al. 10190	Gillespie et al. 10190 (CAN, O)	Minto Inl. (head): Gillespie et al. 10190 (CAN, O)	2010-07-24	Northwest Territories	Inuvik	Victoria Island	Minto Inl. (head)	River valley at head of N arm of Minto Inlet, willow thicket 1 km from inlet	Floodplain of river, willow thicket (Salix alaxensis to 3M tall), mosaic of small willow thickets and small open grassy meadows with low scattered Salix to 0.5 m, willow thicket, in open sandy area	primary	71.5502				-115.438				40	11								CAN, O								CAN 599180
Eudicot	Asteraceae	Erigeron compositus Pursh	Edlund, S.A.	166	Edlund, S.A.	1985		Erigeron compositus; Edlund, S.A.; 1985	Edlund	Edlund 166	Edlund 166 (CAN)	Minto Inl. (head): Edlund 166 (CAN)	1983-07-13	Northwest Territories	Inuvik	Victoria Island	Minto Inl. (head)	Broad valley near head of Minto Inlet, N side	Sandy bar undergoing colonization, calcareous sand interbeded with gravel.	primary	71.5667				-115.35													CAN								CAN 484767
Eudicot	Asteraceae	Erigeron compositus Pursh	Gillespie, L.J.; Saarela, J.M.; Doubt, J.; Bull, R.D.; Sokoloff, P.C.	10065	Gillespie, L.J.	2011		Erigeron compositus; Gillespie, L.J.; 2011	Gillespie et al.	Gillespie et al. 10065	Gillespie et al. 10065 (ALA, ari, CAN, MT, UBC )	Minto Inl. (head): Gillespie et al. 10065 (ALA, ari, CAN, MT, UBC )	2010-07-21	Northwest Territories	Inuvik	Victoria Island	Minto Inl. (head)	Valley at the junction of 3 rivers 6 km NE of head of Minto Inlet	Dry stony sandy ridge between slope top and rock pinnacle	primary	71.6087				-115.456				30	135								ALA, ari, CAN, MT, UBC		ALA		ari				CAN 599183
Eudicot	Asteraceae	Erigeron compositus Pursh	Porsild, A.E.	17340					Porsild	Porsild 17340	Porsild 17340 (ALTA, CAN)	Ulukhaktok: Porsild 17340 (ALTA, CAN)	1949-08-08	Northwest Territories	Inuvik	Victoria Island	Ulukhaktok	Vicinity of Holman Island [Ulukhaktok] trading post	slope (s); gravel (ly); dry	secondary	70.7358				-117.769				2000		Wise, P.	2011-03-15		Region: Inuvik; Site Name: Ulukhaktok, Victoria Island; Site Type: Hamlet; Notes: Holman Island almost certainly refers to the hamlet of Holman, frequently referred to as Holman Island, rather than the offshore island of the same name. holman was the site of a Hudson's Bay trading post, exact site not determined. Holman was renamed Ulukhaktok in 2006; Source: Google Earth (Georef. notes for CAN 1…	Google Earth	WGS84		ALTA, CAN			ALTA VP 30080					CAN 128154
Eudicot	Asteraceae	Erigeron compositus Pursh	Edlund, S.A.	788	Sokoloff, P.C.	2016			Edlund	Edlund 788	Edlund 788 (CAN)	Ulukhaktok: Edlund 788 (CAN)	1982-08-05	Northwest Territories	Inuvik	Victoria Island	Ulukhaktok	Ulukhaktok, Site 273		secondary	70.7366				-117.772				2000		Saarela, J.M.	2019-05-13		Northwest Territories, Victoria I., Ulukhaktok (formerly Holman/Holman Island).	Canadian Geographical Names Data Base (CGND)	NAD83		CAN							CAN 10006551
Eudicot	Asteraceae	Erigeron compositus Pursh	Ross, L.	30	Sokoloff, P.C.	2019-12-06		Erigeron compositus var. glabratus; Moss, E.H. | Erigeron compositus; Sokoloff, P.C.; 2019-12-06	Ross	Ross 30	Ross 30 (ALTA)	Ulukhaktok: Ross 30 (ALTA)	1942-07-14	Northwest Territories	Inuvik	Victoria Island	Ulukhaktok	Holman Island [Ulukhaktok]	sand (y); beach	secondary	70.7366				-117.772				1000		Saarela, J.M.	2019-05-10		Northwest Territories, Victoria I., Ulukhaktok	Canadian Geographical Names Data Base (CGND)	NAD83		ALTA			ALTA VP 17887
Eudicot	Asteraceae	Erigeron compositus Pursh	Edlund, S.A.	499	Edlund, S.A.	1985		Erigeron compositus; Edlund, S.A.; 1985	Edlund	Edlund 499	Edlund 499 (CAN)	Ulukhaktok: Edlund 499 (CAN)	1982-07-23	Northwest Territories	Inuvik	Victoria Island	Ulukhaktok	Holman [Ulukhaktok], 1 km NW of airport, sandy and limestone cobble beaches at coast	Well drained calcareous sandy beach, pioneer species.	secondary	70.7628				-117.826				2000		Saarela, J.M.	2019-05-13		Northwest Territories, Victoria Island, Ulukhaktok (formerly Holman/Holman Island), ca. 1 km NW of airport. Primary coordinates on label (70° 43' N 117° 43' W) are imprecise, marking a site ca. 2.5 km south of Holman [Ulukhaktok].	Google Earth	WGS84		CAN								CAN 485106
Eudicot	Asteraceae	Erigeron compositus Pursh	Dutilly, A.H.	18778	Sokoloff, P.C.	2017		Erigeron compositus var. discoideus; Lepage, E.; 1960 | Matricaria inodora; unknown; without date	Dutilly	Dutilly 18778	Dutilly 18778 (QFA)	Kuujjua R.: Dutilly 18778 (QFA)	1940-07-21	Northwest Territories	Inuvik	Victoria Island	Kuujjua R.	Kookyoak River [Kuujjua River], Minto Inlet		secondary	71.2672				-116.819				50000		Saarela, J.M.	2019-05-08		Canada, Northwest Territories, Victoria Island, mouth of Kuujjua River. Primary coordinates on label 71 ? N, 116 ? W.	Canadian Geographical Names Data Base (CGND)	NAD83		QFA
Eudicot	Asteraceae	Erigeron compositus Pursh	Dutilly, A.H.	18782				Erigeron compositus; Sokoloff, P.C.; 2017	Dutilly	Dutilly 18782	Dutilly 18782 (QFA)	Kuujjua R.: Dutilly 18782 (QFA)	1940-07-21	Northwest Territories	Inuvik	Victoria Island	Kuujjua R.	Kookyoak River [Kuujjua River], Minto Inlet		secondary	71.2672				-116.819				50000		Saarela, J.M.	2019-05-08		Canada, Northwest Territories, Victoria Island, mouth of Kuujjua River. Primary coordinates on label 71 ? N, 116 ? W.	Canadian Geographical Names Data Base (CGND)	NAD83		QFA
Eudicot	Asteraceae	Erigeron compositus Pursh	Dutilly, A.H.	18781				Erigeron compositus; Sokoloff, P.C.; 2017	Dutilly	Dutilly 18781	Dutilly 18781 (QFA)	Kuujjua R.: Dutilly 18781 (QFA)	1940-07-21	Northwest Territories	Inuvik	Victoria Island	Kuujjua R.	Kookyoak River [Kuujjua River], Minto Inlet		secondary	71.2672				-116.819				50000		Saarela, J.M.	2019-05-08		Canada, Northwest Territories, Victoria Island, mouth of Kuujjua River. Primary coordinates on label 71 ? N, 116 ? W.	Canadian Geographical Names Data Base (CGND)	NAD83		QFA
Eudicot	Asteraceae	Erigeron compositus Pursh	Dutilly, A.H.	18779	Sokoloff, P.C.	2017		Erigeron compositus var. discoideus; unknown; without date | Matricaria inodora; unknown; without date	Dutilly	Dutilly 18779	Dutilly 18779 (QFA)	Kuujjua R.: Dutilly 18779 (QFA)	1940-07-21	Northwest Territories	Inuvik	Victoria Island	Kuujjua R.	Kookyoak River [Kuujjua River], Minto Inlet		secondary	71.2672				-116.819				50000		Saarela, J.M.	2019-05-08		Canada, Northwest Territories, Victoria Island, mouth of Kuujjua River. Primary coordinates on label 71 ? N, 116 ? W.	Canadian Geographical Names Data Base (CGND)	NAD83		QFA
Eudicot	Asteraceae	Erigeron compositus Pursh	Dutilly, A.H.	18780	Sokoloff, P.C.	2017		Erigeron compositus var. discoideus; unknown; without date | Matricaria inodora; unknown; without date	Dutilly	Dutilly 18780	Dutilly 18780 (QFA)	Kuujjua R.: Dutilly 18780 (QFA)	1940-07-21	Northwest Territories	Inuvik	Victoria Island	Kuujjua R.	Kookyoak River [Kuujjua River], Minto Inlet		secondary	71.2672				-116.819				50000		Saarela, J.M.	2019-05-08		Canada, Northwest Territories, Victoria Island, mouth of Kuujjua River. Primary coordinates on label 71 ? N, 116 ? W.	Canadian Geographical Names Data Base (CGND)	NAD83		QFA
Eudicot	Asteraceae	Erigeron compositus Pursh	Dutilly, A.H.	18778, 18779	Sokoloff, P.C.	2017		Erigeron compositus var. discoideus; unknown; without date | Matricaria inodora; unknown; without date	Dutilly	Dutilly 18778, 18779	Dutilly 18778, 18779 (QFA)	Kuujjua R.: Dutilly 18778, 18779 (QFA)	1940-07-21	Northwest Territories	Inuvik	Victoria Island	Kuujjua R.	Kookyoak River [Kuujjua River], Minto Inlet		secondary	71.2672				-116.819				50000		Saarela, J.M.	2019-05-08		Canada, Northwest Territories, Victoria Island, mouth of Kuujjua River. Primary coordinates on label 71 ? N, 116 ? W.	Canadian Geographical Names Data Base (CGND)	NAD83		QFA
Eudicot	Asteraceae	Erigeron compositus Pursh	Porsild, A.E.	17425	Sokoloff, Paul C.	2017			Porsild	Porsild 17425	Porsild 17425 (CAN)	Minto Inl. (head): Porsild 17425 (CAN)	1949-08-02 - 1949-08-03	Northwest Territories	Inuvik	Victoria Island	Minto Inl. (head)	Head of Minto Inlet	Strand flat near mouth of river.	secondary	71.5361				-115.033				20000		Wise, P.	2009-03-03		Region: Inuvik; Site Name: Head of Minto Inlet; Site Type: Bay;	NTS map 87H (notes from CAN 127775)	NAD27	Georef. data added to this site by JM Saarela, 2019-04-25.	CAN								CAN 128152
Eudicot	Asteraceae	Erigeron eriocephalus J. Vahl	Edlund, S.A.	151	Saarela, J.M.	2017		Erigeron uniflorus subsp. eriocephalus; Edlund, S.A.; 1987 | Erigeron eriocephalus; Saarela, J.M.; 2017 | Erigeron eriocephalus; Sokoloff, P.C.; 2018	Edlund	Edlund 151	Edlund 151 (CAN)	Prince Albert Sound (head): Edlund 151 (CAN)	1987-07-17	Nunavut	Kitikmeot	Victoria Island	Prince Albert Sound (head)	Burns Lake, [ca. 150 km] S of [ca. 63 km SE of head of Prince Albert Sound]; major peat section 4-6 m high along small tributary surrounded by a silty till plain; Site 50	Well drained silt plain near eroding peat bluff.	primary	69.9833				-110													CAN							CAN 10008323	CAN 528182
Eudicot	Asteraceae	Erigeron eriocephalus J. Vahl	Edlund, S.A.	87	Sokoloff, P.C.			Erigeron uniflorus subsp. eriocephalus; Edlund, S.A.; 1987 | Erigeron eriocephalus | Erigeron eriocephalus; Sokoloff, P.C.; 2017	Edlund	Edlund 87	Edlund 87 (CAN)	Prince Albert Sound (head): Edlund 87 (CAN)	1987-07-17	Nunavut	Kitikmeot	Victoria Island	Prince Albert Sound (head)	Burns Lake, [ca. 150 km] S of [ca. 63 km SE of head of Prince Albert Sound]; major peat section 4-6 m high along small tributary surrounded by a silty till plain; Site 50	Well drained silt plain near eroding peat bluff.	primary	69.9833				-110													CAN								CAN 528183
Eudicot	Asteraceae	Erigeron eriocephalus J. Vahl	Edlund, S.A.; Argus, G.W.	12816	Sokoloff, Paul C.	2017		Erigeron uniflorus subsp. eriocephalus; Edlund, S.A.; s.d.	Edlund & Argus	Edlund & Argus 12816	Edlund & Argus 12816 (CAN)	Prince Albert Sound (head): Edlund & Argus 12816 (CAN)	1987-08-18	Nunavut	Kitikmeot	Victoria Island	Prince Albert Sound (head)	Kagloryuak River, 67 km due E of Prince Albert Sound; Site 82	Modern river terrace and raised sand terraces. Terrace edge partially eroded, low-centre polygons on old surfaces.	primary	70.35				-109.6													CAN								CAN 526819
Eudicot	Asteraceae	Erigeron eriocephalus J. Vahl	Edlund, S.A.	s.n.	Sokoloff, P.C.	2016			Edlund	Edlund s.n.	Edlund s.n. (CAN)	Burns L.: Edlund s.n. (CAN)	1987-07-18	Northwest Territories	Inuvik	Victoria Island	Burns L.	[Central Victoria Island, ca. 45 km S of Burns Lake]. Geological Survey of Canada peat study location		primary	70.95				-110.05													CAN							CAN 10015165
Eudicot	Asteraceae	Erigeron eriocephalus J. Vahl	Edlund, S.A.	557	Sokoloff, P.C.	2017		Erigeron uniflorus subsp. eriocephalus; Edlund, S.A.; 1985 | Erigeron eriocephalus; Edlund, S.A.; 1982 | Erigeron eriocephalus; Sokoloff, P.C.; 2017	Edlund	Edlund 557	Edlund 557 (CAN)	Burns L.: Edlund 557 (CAN)	1982-07-31	Northwest Territories	Inuvik	Victoria Island	Burns L.	[Central Victoria Island, ca. 40 km SSW of Burns Lake]. Major peat deposit and silt in an old lake bed; Site 249	Edge of eroding peat.	primary	71				-110.167													CAN								CAN 485350
Eudicot	Asteraceae	Erigeron eriocephalus J. Vahl	Gillespie, L.J.; Saarela, J.M.; Doubt, J.; Bull, R.D.; Sokoloff, P.C.	10189	Gillespie, L.J.	2011		Erigeron eriocephalus; Gillespie, L.J.; 2011	Gillespie et al.	Gillespie et al. 10189	Gillespie et al. 10189 (CAN, O)	Minto Inl. (head): Gillespie et al. 10189 (CAN, O)	2010-07-24	Northwest Territories	Inuvik	Victoria Island	Minto Inl. (head)	River valley at head of N arm of Minto Inlet, willow thicket 1 km from inlet	Floodplain of river, willow thicket (Salix alaxensis to 3M tall), mosaic of small willow thickets and small open grassy meadows with low scattered Salix to 0.5 m, willow thicket, meadow between tall willow thicket scattered low shrubs of Salix alaxensis (<0.5 m)	primary	71.5502				-115.438				40	11								CAN, O							CAN 10000167	CAN 598685
Eudicot	Asteraceae	Erigeron eriocephalus J. Vahl	Gillespie, L.J.; Saarela, J.M.; Doubt, J.; Bull, R.D.; Sokoloff, P.C.	10165	Gillespie, L.J.	2011		Erigeron eriocephalus; Gillespie, L.J.; 2011	Gillespie et al.	Gillespie et al. 10165	Gillespie et al. 10165 (CAN, O)	Minto Inl. (head): Gillespie et al. 10165 (CAN, O)	2010-07-23	Northwest Territories	Inuvik	Victoria Island	Minto Inl. (head)	Willow thicket on island in river delta, 3 km from head of Minto Inlet	Understory of willow thicket, green mossy meadow, abundant grass	primary	71.5629				-115.382				20	18								CAN, O							CAN 10000168	CAN 598683
Eudicot	Asteraceae	Erigeron eriocephalus J. Vahl	Gillespie, L.J.; Saarela, J.M.; Doubt, J.; Bull, R.D.; Sokoloff, P.C.	10137	Gillespie, L.J.	2011		Erigeron eriocephalus; Gillespie, L.J.; 2011	Gillespie et al.	Gillespie et al. 10137	Gillespie et al. 10137 (ALA, ALTA, ari, CAN, MT, UBC, US, WIN)	Minto Inl. (head): Gillespie et al. 10137 (ALA, ALTA, ari, CAN, MT, UBC, US, WIN)	2010-07-23	Northwest Territories	Inuvik	Victoria Island	Minto Inl. (head)	River valley at N head of Minto Inlet, ~ 3 km from Inlet, S shore of river	Floodplain of braided river, willow thicket on sandy cobble between river channels; Salix alaxensis shrubs to 3.5m tall forming dense thickets (near base below branching - often spit into 2 low down, understory of willow thicket	primary	71.563				-115.379				50	24								ALA, ALTA, ari, CAN, MT, UBC, US, WIN		ALA	ALTA VP 131793	ari			CAN 10000166	CAN 598682
Eudicot	Asteraceae	Erigeron eriocephalus J. Vahl	Gillespie, L.J.; Saarela, J.M.; Doubt, J.; Bull, R.D.; Sokoloff, P.C.	10114	Gillespie, L.J.	2011		Erigeron eriocephalus; Gillespie, L.J.; 2011	Gillespie et al.	Gillespie et al. 10114	Gillespie et al. 10114 (ALA, CAN, MT, O)	Minto Inl. (head): Gillespie et al. 10114 (ALA, CAN, MT, O)	2010-07-23	Northwest Territories	Inuvik	Victoria Island	Minto Inl. (head)	River valley at N head of Minto Inlet, [approx.] 3 km from Inlet.	Floodplain of braided river, flat (sand-cobble between river channels; patches of Salix alaxensis shrubs (to 50 cm)).	primary	71.563				-115.379				50	24						WGS84		ALA, CAN, MT, O		ALA					CAN 10000165	CAN 598684
Eudicot	Asteraceae	Erigeron eriocephalus J. Vahl	Edlund, S.A.	89	Sokoloff, P.C.	2016			Edlund	Edlund 89	Edlund 89 (CAN)	Minto Inl. (head): Edlund 89 (CAN)	1983-07-10	Northwest Territories	Inuvik	Victoria Island	Minto Inl. (head)	Minto Inlet		primary	71.5667				-115.35													CAN							CAN 10006550
Eudicot	Asteraceae	Erigeron eriocephalus J. Vahl	Edlund, S.A.	599	Sokoloff, P.C.	2016			Edlund	Edlund 599	Edlund 599 (CAN)	Minto Inl. (head): Edlund 599 (CAN)	1982-08-01	Northwest Territories	Inuvik	Victoria Island	Minto Inl. (head)	Minto Inlet, Site 268		primary	71.5667				-115.333													CAN							CAN 10006553
Eudicot	Asteraceae	Erigeron humilis Graham	Gillespie, L.J.; Saarela, J.M.; Consaul, L.L.; Bull, R.D.	8087	Gillespie et al.	2008		Erigeron humilis;	Gillespie et al.	Gillespie et al. 8087	Gillespie et al. 8087 (ALA, ALTA, BABY, CAN, MT, O, UBC)	Johansen Bay: Gillespie et al. 8087 (ALA, ALTA, BABY, CAN, MT, O, UBC)	2008-07-20	Nunavut	Kitikmeot	Victoria Island	Johansen Bay	W end of Johansen Bay at mouth of Mackenzie Creek	High steeply sloped sandy river bank.	primary	68.6011				-111.352					0‒20						WGS84		ALA, ALTA, BABY, CAN, MT, O, UBC		ALA	ALTA VP 132960		BABY-07301			CAN 593065
Eudicot	Asteraceae	Erigeron humilis Graham	Gillespie, L.J.; Saarela, J.M.; Consaul, L.L.; Bull, R.D.	8102	Gillespie et al.	2008		Erigeron humilis;	Gillespie et al.	Gillespie et al. 8102	Gillespie et al. 8102 (CAN, MT)	Johansen Bay: Gillespie et al. 8102 (CAN, MT)	2008-07-20	Nunavut	Kitikmeot	Victoria Island	Johansen Bay	W end of Johansen Bay at mouth of Mackenzie Creek	High steeply sloped sandy river bank.	primary	68.6011				-111.352					0‒20						WGS84		CAN, MT								CAN 593069
Eudicot	Asteraceae	Erigeron humilis Graham	Gillespie, L.J.; Saarela, J.M.; Consaul, L.L.; Bull, R.D.	8276	Gillespie et al.	2008		Erigeron humilis;	Gillespie et al.	Gillespie et al. 8276	Gillespie et al. 8276 (CAN)	Sinclair Cr.: Gillespie et al. 8276 (CAN)	2008-07-22	Nunavut	Kitikmeot	Victoria Island	Sinclair Cr.	S of Sinclair Creek North Warning System site (abandoned DEW-line site), approximately 1 km N of coast	Small valley with creek. Open frost-heaved knolls; dark peaty substrate.	primary	68.7261				-109.104					10‒20						WGS84		CAN								CAN 593082
Eudicot	Asteraceae	Erigeron humilis Graham	Edlund, S.A.; Argus, G.W.	12673	Sokoloff, P.C.	2017		Erigeron uniflorus subsp. eriocephalus; Edlund, S.A.; 1987 | Erigeron humilis; Sokoloff, P.C.; 2017	Edlund & Argus	Edlund & Argus 12673	Edlund & Argus 12673 (CAN)	Cambridge Bay: Edlund & Argus 12673 (CAN)	1987-08-14	Nunavut	Kitikmeot	Victoria Island	Cambridge Bay	Cambridge Bay, just E of DEW Line Station	Snow bed. Disturbed gravel and boulders with silty matrix. Locally rich with organics.	primary	69.1167				-105.1					3								CAN								CAN 526676
Eudicot	Asteraceae	Erigeron humilis Graham	Ponomarenko, S.	VI-287	Ponomarenko, S.			Erigeron humilis; Ponomarenko, S. | Erigeron humilis; Sokoloff, P.C.; 2019	Ponomarenko	Ponomarenko VI-287	Ponomarenko VI-287 (CAN)	Greiner Lake: Ponomarenko VI-287 (CAN)	2018-07-23	Nunavut	Kitikmeot	Victoria Island	Greiner Lake	Greiner Lake watershed, near Long Lake, about 35 km N of Cambridge Bay.	South facing steep slope/cliff with bedrock exposure.	primary	69.1648				-104.279													CAN							CAN
Eudicot	Asteraceae	Erigeron humilis Graham	Bennett, B.A.; Mackenzie, W.; Turner, D.; McLennan, D.	14-0330	Bennett, B.A.	2014-07			Bennett et al.	Bennett et al. 14-0330	Bennett et al. 14-0330 (UBC)	30-Mile Cr.: Bennett et al. 14-0330 (UBC)	2014-07-17	Nunavut	Kitikmeot	Victoria Island	30-Mile Cr.	30-Mile Creek	Creekside amongst debris deposited by the river and blown off the tundra in silty sand with Ranunculus pygmaeus, Chrysosplenium rosendahlii, Poa arctica, Oxyria digyna, and Salix arcticus.	primary	69.1774				-107.104					1								UBC
Eudicot	Asteraceae	Erigeron humilis Graham	Ponomarenko, S.	VI-325	Ponomarenko, S.			Erigeron humilis; Ponomarenko, S. | Erigeron humilis; Sokoloff, P.C.; 2019	Ponomarenko	Ponomarenko VI-325	Ponomarenko VI-325 (CAN)	Greiner Lake: Ponomarenko VI-325 (CAN)	2018-07-31	Nunavut	Kitikmeot	Victoria Island	Greiner Lake	N of Greiner Lake, CHARS Intensive Monitoring Area.	Fertilized bank of lake with thousands of stemless flowers.	primary	69.2189				-104.8													CAN							CAN
Eudicot	Asteraceae	Erigeron humilis Graham	Edlund, S.A.	371	Aiken, S.G.	2003-02		Erigeron uniflorus subsp. eriocephalus; Edlund, S.A.; 1985 | Erigeron eriocephalus | Erigeron humilis; Aiken, S.; 2003-02	Edlund	Edlund 371	Edlund 371 (CAN)	Wollaston Pen. (NW): Edlund 371 (CAN)	1982-07-17	Northwest Territories	Inuvik	Victoria Island	Wollaston Pen. (NW)	Wollaston Peninsula, sandy beach deposit near coast	Well drained calcareous sand.	primary	70.0333				-116.5													CAN								CAN 485887
Eudicot	Asteraceae	Erigeron humilis Graham	Stephens, H.A.	1143	Sokoloff, P.C.	2017		Erigeron unalashkensis; Porsild, A.E. | Erigeron humilis; Sokoloff, P.C.; 2017	Stephens	Stephens 1143	Stephens 1143 (CAN, KANU, KSTC)	Cambridge Bay: Stephens 1143 (CAN, KANU, KSTC)	1962-07-26	Nunavut	Kitikmeot	Victoria Island	Cambridge Bay	Cambridge Bay, along bay W of airstrip	Rocky bluff	secondary	69.1117				-105.187				10000		Wise, P.	2011-05-07		Region: Kitikmeot; Site Name: Cambridge Bay, West Arm, W of airfield; Site Type: Bay; Source: DeLorme Topo North America (Georef. notes for CAN 273677 by P. Wise, 05/07/2011)		NAD83		CAN, KANU, KSTC								CAN 273742
Eudicot	Asteraceae	Erigeron humilis Graham	Edlund, S.A.; Argus, G.W.	12883	Gillespie, L.J.	2009		Erigeron uniflorus subsp. eriocephalus; Edlund, S.A. | Erigeron humilis; Gillespie, L.J.; 2009	Edlund & Argus	Edlund & Argus 12883	Edlund & Argus 12883 (ALA, CAN)	Cambridge Bay: Edlund & Argus 12883 (ALA, CAN)	1987-08-22	Nunavut	Kitikmeot	Victoria Island	Cambridge Bay	N shore of the West Arm of Cambridge Bay, ca. 6 km W of village	Steep slope with carbonate cobbles and boulders, moderate amount of fines. Wet sides of gully. Growing in mosses.	secondary	69.1122				-105.203				2000		Saarela, J.M.	2019-05-09		Nunavut, Victoria Island, Cambridge Bay, north shore of the west arm of Cambridge Bay, ca. 6 km west of village. Coordinates on label are imprecise, and place the site within the marine environment (69 6 N 105 9 W).	Google Earth	WGS84		ALA, CAN		ALA 38629						CAN 526886
Eudicot	Asteraceae	Erigeron humilis Graham	Stephens, H.A.	1251	Aiken, S.G.	2003-02		Erigeron humilis; Aiken, S.; 2003-02 | Erigeron unalaschkensis; Porsild, A.E.; 1962	Stephens	Stephens 1251	Stephens 1251 (CAN, KSTC)	Cambridge Bay: Stephens 1251 (CAN, KSTC)	1962-08-15	Nunavut	Kitikmeot	Victoria Island	Cambridge Bay	Cambridge Bay, 1.5 mi. NW	lake edge	secondary	69.1316				-105.107				3000		Saarela, J.M.	2019-05-09		Nunavut, Victoria Island, Cambridge Bay, 1.5 miles northwest.	GEOLocate	WGS84		CAN, KSTC								CAN 273741
Eudicot	Asteraceae	Erigeron humilis Graham	Stephens, H.A.	1180	McGregor, R.L.			Erigeron humilis Graham; Saarela, J.M.; image!	Stephens	Stephens 1180	Stephens 1180 (KANU, KSTC)	Mt. Pelly [Ovayok]: Stephens 1180 (KANU, KSTC)	1962-07-29	Nunavut	Kitikmeot	Victoria Island	Mt. Pelly [Ovayok]	Cambridge Bay, near top of Mt. Pelly [Ovayuk]		secondary	69.1778				-104.722				2500		Saarela, J.M.	2019-05-09		Georeferenced by: J.M. Saarela (2019-05-09). Site: Nunavut, Victoria Island, Mount Pelly.	Wikipedia	WGS84		KANU, KSTC
Eudicot	Asteraceae	Erigeron humilis Graham	Hainault, R.	1999	Saarela, J.M.	2015		Erigeron unalaschkensis; Hainault, R.; 1969 | Erigeron eriocephalus; Hainault, R.; without date	Hainault	Hainault 1999	Hainault 1999 (DAO)	Ferguson L. [Tahiryuaq]: Hainault 1999 (DAO)	1962-07-22	Nunavut	Kitikmeot	Victoria Island	Ferguson L. [Tahiryuaq]	Ferguson River [Ekalluk River], 1 mi. below mouth	Clay banks	secondary	69.3975				-106.292				1000		Saarela, J.M.	2018-06-08		southernmost point of Ferguson River [Ekalluk River] between Ferguson Lake and Wellington Bay	Canadian Geographical Names Data Base (CGND)	NAD83		DAO
Eudicot	Asteraceae	Erigeron humilis Graham	Jenness, D.	375a	Aiken, S.G.	2003-02		Erigeron humilis; Aiken, S.; 2003-02 | Erigeron humilis; Cronquist, Arthur J.; 1944 | Erigeron uniflorus;	D. Jenness	D. Jenness 375a	D. Jenness 375a (CAN)	Wollaston Pen.: D. Jenness 375a (CAN)	1915-08	Nunavut	Kitikmeot	Victoria Island	Wollaston Pen.	Wollaston Land [Wollaston Peninsula]		secondary	69.4439				-115.699				80000		Saarela, J.M.	2019-11-06		Region: Kitikmeot; Site Name: Wollaston Peninsula (formerly Wollaston Land); Site Type: Peninsula; Notes: Collection date recorded as August 1915 (no specific date indicated on label). According to a hand drawn map in Jenness (1922: 126), in August 1915 Diamond Jenness travelled on Wollaston Peninsula from just northeast of Read Island westwards to a point just southeast of Cape Baring. Point geo…	Google Earth	WGS84	Earlier georeference: 69.766667, -115.2667. Extent 90000 m. Region: Kitikmeot; Site Name: Wollaston Peninsula (formerly Wollaston Land); Site Type: Peninsula; Notes: Note that part (approx. the northern 25%) of Wollaston Peninsula lies in Northwest Territories (Inuvik region). Estimated extent = 90 km; Source: Atlas of Canada, Natural Resources Canada at http://atlas.nrcan.gc.ca (Georef. by P. Wi…	CAN								CAN 103707
Eudicot	Asteraceae	Erigeron humilis Graham	Edlund, S.A.	574	Sokoloff, P.C.	2016			Edlund	Edlund 574	Edlund 574 (CAN)	Boot Inl.: Edlund 574 (CAN)	1982-07-30	Northwest Territories	Inuvik	Victoria Island	Boot Inl.	Minto Inlet, Site 232 [vicinity of Boot Inlet]		secondary	71.5111				-117.335				2500		Saarela, J.M.	2019-05-14		Nunavut, Victoria Island, near Boot Inlet, sheltered valley along river. Primary coordinates (71.5, -117.316667) mark a site south of the river valley in an upland area.	Google Earth	WGS84		CAN							CAN 10006554
Eudicot	Asteraceae	Erigeron porsildii G.L.Nesom & D.F.Murray	Porsild, A.E.	17341	Bennett, B.A.	2012			Porsild	Porsild 17341	Porsild 17341 (CAN)	Ulukhaktok: Porsild 17341 (CAN)	1949-08-08	Northwest Territories	Inuvik	Victoria Island	Ulukhaktok	Vicinity of Holman Island [Ulukhaktok] trading post		secondary	70.7358				-117.769				2000		Wise, P.	2011-03-15		Region: Inuvik; Site Name: Ulukhaktok, Victoria Island; Site Type: Hamlet; Notes: Holman Island almost certainly refers to the hamlet of Holman, frequently referred to as Holman Island, rather than the offshore island of the same name. holman was the site of a Hudson's Bay trading post, exact site not determined. Holman was renamed Ulukhaktok in 2006; Source: Google Earth (Georef. notes for CAN 1…	Google Earth	WGS84		CAN								CAN 128163
Eudicot	Asteraceae	Erigeron porsildii G.L.Nesom & D.F.Murray	Porsild, A.E.	17342				Erigeron grandiflorus subsp. arcticus Porsild;	Porsild	Porsild 17342	Porsild 17342 (ALTA, CAN)	Ulukhaktok: Porsild 17342 (ALTA, CAN)	1949-08-08	Northwest Territories	Inuvik	Victoria Island	Ulukhaktok	Vicinity of Holman Island [Ulukhaktok] trading post	Dry, gravelly slope.	secondary	70.7358				-117.769				2000		Wise, P.	2011-03-15		Region: Inuvik; Site Name: Ulukhaktok, Victoria Island; Site Type: Hamlet; Notes: Holman Island almost certainly refers to the hamlet of Holman, frequently referred to as Holman Island, rather than the offshore island of the same name. holman was the site of a Hudson's Bay trading post, exact site not determined. Holman was renamed Ulukhaktok in 2006; Source: Google Earth (Georef. notes for CAN 1…	Google Earth	WGS84		ALTA, CAN			ALTA VP 30073					CAN 128164		CAN 226845 71635
Eudicot	Asteraceae	Erigeron porsildii G.L.Nesom & D.F.Murray	Porsild, A.E.	17342	Bennett, B.O717A.	2007-03-29		Erigeron grandiflorus; unknown; without date	Porsild	Porsild 17342	Porsild 17342 (ALTA, WTU)	Ulukhaktok: Porsild 17342 (ALTA, WTU)	1949-08-08	Northwest Territories	Inuvik	Victoria Island	Ulukhaktok	Vicinity of Holman Island [Ulukhaktok] trading post	slope (s); gravel (ly); dry	secondary	70.7358				-117.769				2000		Wise, P.	2011-03-15		Region: Inuvik; Site Name: Ulukhaktok, Victoria Island; Site Type: Hamlet; Notes: Holman Island almost certainly refers to the hamlet of Holman, frequently referred to as Holman Island, rather than the offshore island of the same name. holman was the site of a Hudson's Bay trading post, exact site not determined. Holman was renamed Ulukhaktok in 2006; Source: Google Earth (Georef. notes for CAN 1…	Google Earth	WGS84		ALTA, WTU			ALTA VP 30073
Eudicot	Asteraceae	Erigeron porsildii G.L.Nesom & D.F.Murray	Stretton, W.D.	54	Saarela, J.M.	2015		Erigeron grandiflorus; unknown; without date	Stretton	Stretton 54	Stretton 54 (DAO)	Ulukhaktok: Stretton 54 (DAO)	1959-07-23	Northwest Territories	Inuvik	Victoria Island	Ulukhaktok	Holman Island [Ulukhaktok] settlement, 2 mi. N		secondary	70.762				-117.777				1000		Saarela, J.M.	2018-06-08		point ca. 2 mi N of Ulukhahotk [formerly known as Holman Island [Ulukhaktok]]	Google Earth Pro	WGS84		DAO
Eudicot	Asteraceae	Eurybia sibirica (L.) G.L. Nesom	Johansen, F.	349a	Brouillet, L.; Wattier, C.	2007		Aster sibiricus | Eurybia sibirica; Brouillet, L.; Wattier, C.; 2007	Johansen	Johansen 349a	Johansen 349a (CAN)	Wollaston Pen.: Johansen 349a (CAN)	1915-08	Nunavut	Kitikmeot	Victoria Island	Wollaston Pen.	Wollaston Land [Wollaston Peninsula]		secondary	69.4439				-115.699				80000		Saarela, J.M.	2019-11-06		Region: Kitikmeot; Site Name: Wollaston Peninsula (formerly Wollaston Land); Site Type: Peninsula; Notes: Collection date recorded as August 1915 (no specific date indicated on label). According to a hand drawn map in Jenness (1922: 126), in August 1915 Diamond Jenness travelled on Wollaston Peninsula from just northeast of Read Island westwards to a point just southeast of Cape Baring. Point geo…	Google Earth	WGS84	Earlier georeference: 69.766667, -115.2667. Extent 90000 m. Region: Kitikmeot; Site Name: Wollaston Peninsula (formerly Wollaston Land); Site Type: Peninsula; Notes: Note that part (approx. the northern 25%) of Wollaston Peninsula lies in Northwest Territories (Inuvik region). Estimated extent = 90 km; Source: Atlas of Canada, Natural Resources Canada at http://atlas.nrcan.gc.ca (Georef. by P. Wi…	CAN							CAN 10089223	CAN 506478
Eudicot	Asteraceae	Hulteniella integrifolia (Richardson) Tzvelev	Gillespie, L.J.; Saarela, J.M.; Consaul, L.L.; Bull, R.D.	7702	Gillespie et al.	2008		Hulteniella integrifolia;	Gillespie et al.	Gillespie et al. 7702	Gillespie et al. 7702 (CAN)	Oterkvik Pt.: Gillespie et al. 7702 (CAN)	2008-07-07	Nunavut	Kitikmeot	Victoria Island	Oterkvik Pt.	Oterkvik Point vicinity, low rocky hills at coast	Low rocky hills by coast; outcrop of dark grey igneous rock.	primary	68.5256				-111.999					0‒20				Longitude coordinates recorded on label 112° 59' 58" W are an error; correct longitude is 111° 59' 58" W; correctd by JM Saarela, 2019-05-10.]		WGS117		CAN							CAN 10000180	CAN 592260
Eudicot	Asteraceae	Hulteniella integrifolia (Richardson) Tzvelev	Gillespie, L.J.; Saarela, J.M.; Consaul, L.L.; Bull, R.D.	7814	Gillespie et al.	2008		Hulteniella integrifolia;	Gillespie et al.	Gillespie et al. 7814	Gillespie et al. 7814 (CAN)	Oterkvik Pt.: Gillespie et al. 7814 (CAN)	2008-07-10	Nunavut	Kitikmeot	Victoria Island	Oterkvik Pt.	13 km N of Oterkvik Point, 10 km N of coast at Coronation Gulf, upper camp area	Gentle south-facing slope; Sedge-Dryas tundra to wet meadow, lichens abundant; 50-75% ground cover; calcareous substrate.	primary	68.6139				-112.573					50‒70						WGS84		CAN								CAN 593050
Eudicot	Asteraceae	Hulteniella integrifolia (Richardson) Tzvelev	Gillespie, L.J.; Saarela, J.M.; Consaul, L.L.; Bull, R.D.	7933	Gillespie et al.	2008		Hulteniella integrifolia;	Gillespie et al.	Gillespie et al. 7933	Gillespie et al. 7933 (CAN)	Johansen Bay: Gillespie et al. 7933 (CAN)	2008-07-14	Nunavut	Kitikmeot	Victoria Island	Johansen Bay	Large unnamed lake, ca. 18 km ENE of Johansen Bay airstrip	Meadow beside large lake sheltered on three sides by rocky-stony slopes.	primary	68.6467				-110.682					20‒30						WGS84		CAN								CAN 593053
Eudicot	Asteraceae	Hulteniella integrifolia (Richardson) Tzvelev	Dushenko, W.	21				Leucanthemum integrifolium	Dushenko	Dushenko 21	Dushenko 21 (UVIC)	Byron Bay: Dushenko 21 (UVIC)	1992-07-26	Nunavut	Kitikmeot	Victoria Island	Byron Bay	Byron Bay, near Dew Line Station to the E		primary	68.75				-109.067													UVIC
Eudicot	Asteraceae	Hulteniella integrifolia (Richardson) Tzvelev	Edlund, S.A.; Argus, G.W.	12847	Sokoloff, P.C.	2017		Leucanthemum integrifolium; Edlund, S.A. | Leucanthemum integrifolium; Zamluk, E.A.; 2000-06 | Hulteniella integrifolia; Sokoloff, P.C.; 2017	Edlund & Argus	Edlund & Argus 12847	Edlund & Argus 12847 (CAN)	Byron Bay: Edlund & Argus 12847 (CAN)	1987-08-19	Nunavut	Kitikmeot	Victoria Island	Byron Bay	Lauchlan River, S side of river near mouth at Byron Bay; Site 93	Raised sandy river terraces. Disturbed ridge crests and adjacent stabilized terrain. Well to moderately drained.	primary	68.9667				-108.583													CAN		ALA 162250						CAN 526850
Eudicot	Asteraceae	Hulteniella integrifolia (Richardson) Tzvelev	Ponomarenko, S.	VI-144	Ponomarenko, S.			Hulteniella integrifolia; Ponomarenko, S. | Hulteniella integrifolia; Sokoloff, P.C.; 2019	Ponomarenko	Ponomarenko VI-144	Ponomarenko VI-144 (CAN)	Greiner Lake: Ponomarenko VI-144 (CAN)	2018-07-20	Nunavut	Kitikmeot	Victoria Island	Greiner Lake	Greiner Lake watershed, near large lake about 45 km ESE of Cambridge Bay.	Mesic Dryas integrifolia tundra.	primary	69.074				-104.09													CAN							CAN
Eudicot	Asteraceae	Hulteniella integrifolia (Richardson) Tzvelev	Gillespie, L.J.; Saarela, J.M.; Consaul, L.L.; Bull, R.D.	8417	Gillespie et al.	2008		Hulteniella integrifolia;	Gillespie et al.	Gillespie et al. 8417	Gillespie et al. 8417 (ALA, CAN, MT, O)	Cambridge Bay: Gillespie et al. 8417 (ALA, CAN, MT, O)	2008-07-26	Nunavut	Kitikmeot	Victoria Island	Cambridge Bay	Cambridge Bay, at N edge of town	Dry tundra.	primary	69.1164				-105.055					~10						WGS84		ALA, CAN, MT, O		ALA						CAN 593088
Eudicot	Asteraceae	Hulteniella integrifolia (Richardson) Tzvelev	Bennett, B.A.; McLennan, D.; Kutz, S.; Sullivan, J.	13-0180	Bennett, B.A.	2013-07			Bennett et al.	Bennett et al. 13-0180	Bennett et al. 13-0180 (BABY, OD)	Cambridge Bay: Bennett et al. 13-0180 (BABY, OD)	2013-07-12	Nunavut	Kitikmeot	Victoria Island	Cambridge Bay	Cambridge Bay, 7.5 km along the road to Ovayok (Mt. Pelly)	Dryas integrifolia / Salix arctica tundra with shallow soil over limestone bedrock with Carex rupestris, C. scirpoidea, Bistorta vivipara, Saxifraga tricuspidata, Hedysarum mackenziei, Oxytropis maydelliana, and O. arctobia. Heavily vegetated.	primary	69.1565				-104.911					28								BABY, OD					BABY-08798
Eudicot	Asteraceae	Hulteniella integrifolia (Richardson) Tzvelev	Gould, W.A.	s.n.	Raynold, M.K.	2004-10-18		Chrysanthemum integrifolium; Raynolds, M.K.; 2004-10-18 | Hulteniella integrifolia; Saarela, J.M.; image!	Gould	Gould s.n.	Gould s.n. (ALA)	Cambridge Bay: Gould s.n. (ALA)	1999-07-22	Nunavut	Kitikmeot	Victoria Island	Cambridge Bay	Cambridge Bay, CAVM99-3	Side slope of esker near Mt.Pelly, with snowbank persisting 3-4 weeks after meltout., Mesic Dryas integrifolia, Carex rupestris cushion/graminoid mat	primary	69.19				-104.74				3615		Batten, A.R.	2004-10-18	not recorded		unknown			ALA		ALA 34883
Eudicot	Asteraceae	Hulteniella integrifolia (Richardson) Tzvelev	Oldenburg, M.E.	43-960	Sokoloff, P.C.	2018		Aster sibiricus; Oldenburg, M.E. | Hulteniella integrifolia; Sokoloff, P.C.; 2018	Oldenburg	Oldenburg 43-960	Oldenburg 43-960 (CAN)	Read Island: Oldenburg 43-960 (CAN)	1943-08-31	Nunavut	Kitikmeot	Read Island	Read Island	Read Island		primary	69.2	69	12		-113.833	113	50											CAN							CAN
Eudicot	Asteraceae	Hulteniella integrifolia (Richardson) Tzvelev	Oldenburg, M.E.	42-503	Sokoloff, P.C.	2018		Chrysanthemum integrifolium; Oldenburg, M.E. | Hulteniella integrifolia; Sokoloff, P.C.; 2018	Oldenburg	Oldenburg 42-503	Oldenburg 42-503 (CAN)	Read Island: Oldenburg 42-503 (CAN)	1942-09-02	Nunavut	Kitikmeot	Read Island	Read Island	Read Island		primary	69.2	69	12		-113.833	113	50											CAN							CAN
Eudicot	Asteraceae	Hulteniella integrifolia (Richardson) Tzvelev	Ponomarenko, S.	VI-168	Ponomarenko, S.			Hulteniella integrifolia; Ponomarenko, S. | Hulteniella integrifolia; Sokoloff, P.C.; 2019	Ponomarenko	Ponomarenko VI-168	Ponomarenko VI-168 (CAN)	Greiner Lake: Ponomarenko VI-168 (CAN)	2018-07-21	Nunavut	Kitikmeot	Victoria Island	Greiner Lake	Greiner Lake watershed, near large lake, about 43 km ENE of Cambridge Bay.	Subhygric site that gets temporary flooded. Last flooded this spring. At the border between uplands and wetland.	primary	69.2179				-104.127													CAN							CAN
Eudicot	Asteraceae	Hulteniella integrifolia (Richardson) Tzvelev	Eriksen, B.; Levesque, E.; Parker, C.L.	945	unknown	2004-10-18		Chrysanthemum integrifolium; unknown; 2004-10-18 | Hulteniella integrifolia; Saarela, J.M.; 2018-04-20 image!	Eriksen et al.	Eriksen et al. 945	Eriksen et al. 945 (ALA)	Falaise Bay: Eriksen et al. 945 (ALA)	1999-07-24	Nunavut	Kitikmeot	Victoria Island	Falaise Bay	Wollaston Peninsula, vic. Falaise Bay, 15 km inland from coast	vic. of lake	primary	69.33				-114.83				3615		Batten, A.R.	2004-10-18	not recorded		unknown			ALA		ALA 33198
Eudicot	Asteraceae	Hulteniella integrifolia (Richardson) Tzvelev	Ponomarenko, S.	VI-228	Ponomarenko, S.			Hulteniella integrifolia; Ponomarenko, S. | Hulteniella integrifolia; Sokoloff, P.C.; 2019	Ponomarenko	Ponomarenko VI-228	Ponomarenko VI-228 (CAN)	Greiner Lake: Ponomarenko VI-228 (CAN)	2018-07-22	Nunavut	Kitikmeot	Victoria Island	Greiner Lake	Greiner Lake watershed, about 60 km NE of Cambridge Bay.	Salix richardsonii/Dryas integrifolia/Carex aquatilis community	primary	69.333				-103.749													CAN							CAN
Eudicot	Asteraceae	Hulteniella integrifolia (Richardson) Tzvelev	Bennett, B.A.; MacKenzie, W.; McLennan, D.	14-0412	Bennett, B.A.	2014-07		Hulteniella integrifolia; Bennett, B.A.; 2014-07-01 | Hulteniella integrifolia (Richardson) Tzvelev; Saarela, J.M. 2018-06-11image!	Bennett et al.	Bennett et al. 14-0412	Bennett et al. 14-0412 (ALA, UBC)	Ferguson L. [Tahiryuaq]: Bennett et al. 14-0412 (ALA, UBC)	2014-07-20	Nunavut	Kitikmeot	Victoria Island	Ferguson L. [Tahiryuaq]	near Ferguson Lake [Tahiryuaq] and Ekalluk River	River bar in limestone silty sand dominated with Dryas integrifolia and Carex fuliginosa, C. scirpoidea with C. rupestris, Lesquerella arctica, and Armeria scabra. Common flowering.	primary	69.3555				-106.139					36								ALA, UBC		ALA 252292
Eudicot	Asteraceae	Hulteniella integrifolia (Richardson) Tzvelev	Edlund, S.A.	228	Sokoloff, P.C.	2017		Leucanthemum integrifolium; Edlund, S.A.; 1985 | Chrysanthemum integrifolium | Hulteniella integrifolia; Sokoloff, P.C.; 2017	Edlund	Edlund 228	Edlund 228 (CAN)	Mt. Bumpus: Edlund 228 (CAN)	1982-07-10	Nunavut	Kitikmeot	Victoria Island	Mt. Bumpus	Mt. Bumpus	On exposed silty slope, pioneer community.	primary	69.4833				-112.05													CAN								CAN 484951
Eudicot	Asteraceae	Hulteniella integrifolia (Richardson) Tzvelev	Edlund, S.A.	259	Sokoloff, P.C.	2017		Leucanthemum integrifolium; Edlund, S.A.; 1985 | Chrysanthemum integrifolium | Hulteniella integrifolia; Sokoloff, P.C.; 2017	Edlund	Edlund 259	Edlund 259 (CAN)	Mt. Bumpus: Edlund 259 (CAN)	1982-07-12	Nunavut	Kitikmeot	Victoria Island	Mt. Bumpus	Mt. Bumpus, edge of major morainal system-coarse calcareous gravel and silt	Dry coarse morainal ridge top, in local silt pocket in Dryas-Carex barrens.	primary	69.4833				-112.05													CAN								CAN 484973
Eudicot	Asteraceae	Hulteniella integrifolia (Richardson) Tzvelev	Ponomarenko, S.	VI-269	Ponomarenko, S.			Hulteniella integrifolia; Ponomarenko, S. | Hulteniella integrifolia; Sokoloff, P.C.; 2019	Ponomarenko	Ponomarenko VI-269	Ponomarenko VI-269 (CAN)	Albert Edward Bay: Ponomarenko VI-269 (CAN)	2018-07-22	Nunavut	Kitikmeot	Victoria Island	Albert Edward Bay	[W side of Albert Edward Bay], Greiner Lake watershed, about 50 km E of Cambridge Bay.	Mesic Dryas integrifolia tundra.	primary	69.5126				-103.275													CAN							CAN
Eudicot	Asteraceae	Hulteniella integrifolia (Richardson) Tzvelev	Edlund, S.A.	202	Sokoloff, P.C.	2016			Edlund	Edlund 202	Edlund 202 (CAN)	Kugaluk R.: Edlund 202 (CAN)	1982-07-09	Nunavut	Kitikmeot	Victoria Island	Kugaluk R.	Kugaluk River, Site # 2, Loc # 2		primary	69.6667				-116.5													CAN							CAN 10006552
Eudicot	Asteraceae	Hulteniella integrifolia (Richardson) Tzvelev	Bennett, B.A.; Mackenzie, W.; McLennan, D.	14-0394	Bennett, B.A.	2014-07			Bennett et al.	Bennett et al. 14-0394	Bennett et al. 14-0394 (BABY, UBC)	Trunsky L.: Bennett et al. 14-0394 (BABY, UBC)	2014-07-20	Nunavut	Kitikmeot	Victoria Island	Trunsky L.	Trunsky Lake	River bar in limestone silty sand dominated with Dryas integrifolia and Carex fuliginosa, C. scirpoidea with C. rupestris, Lesquerella arctica, and Armeria scabra.	primary	69.8354				-105.475					78								BABY, UBC					BABY-08902
Eudicot	Asteraceae	Hulteniella integrifolia (Richardson) Tzvelev	Edlund, S.A.	30	Sokoloff, P.C.	2016			Edlund	Edlund 30	Edlund 30 (CAN)	Namaycush L.: Edlund 30 (CAN)	1987-07-19	Nunavut	Kitikmeot	Victoria Island	Namaycush L.	Namaycush Lake, Site 35		primary	70.6667				-107.55													CAN							CAN 10015012
Eudicot	Asteraceae	Hulteniella integrifolia (Richardson) Tzvelev	Edlund, S.A.; Roncato-Spencer, C.	115	Sokoloff, P.C.	2017		Leucanthemum integrifolium; Edlund, S.A.; 1987 | Leucanthemum integrifolium; Zamluk, E.A.; 2000-06 | Hulteniella integrifolia; Sokoloff, P.C.; 017	Edlund & Roncato-Spencer	Edlund & Roncato-Spencer 115	Edlund & Roncato-Spencer 115 (CAN)	Namaycush L.: Edlund & Roncato-Spencer 115 (CAN)	1987-07-18	Nunavut	Kitikmeot	Victoria Island	Namaycush L.	Namaycush Lake, N of; along a small, N flowing tributary which follows the depression between large drumlin features; Site 34	Moderately drained alkaline silty till, on mid to lower slopes. Common associate in Dryas tundra.	primary	70.6667				-107.55													CAN								CAN 524381
Eudicot	Asteraceae	Hulteniella integrifolia (Richardson) Tzvelev	Edlund, S.A.	375	Sokoloff, P.C.	2017		Leucanthemum integrifolium; Edlund, S.A.; 1985 | Chrysanthemum integrifolium | Hulteniella integrifolia; Sokoloff, P.C.; 2017	Edlund	Edlund 375	Edlund 375 (CAN)	Prince Albert Sound (head): Edlund 375 (CAN)	1982-07-17	Northwest Territories	Inuvik	Victoria Island	Prince Albert Sound (head)	[Prince Albert Sound (head)], Diamond Jenness Peninsula, S side of peninsula; Site 62	Well drained small sandy river terrace, in Dryas-Carex rupestris barrens. Calcareous till.	primary	70.6833				-112.183													CAN								CAN 485889
Eudicot	Asteraceae	Hulteniella integrifolia (Richardson) Tzvelev	Saarela, J.M.; Bull, R.D.	1477	Gillespie, L.J.	2011		Hulteniella integrifolia; Gillespie, L.J.; 2011	Saarela & Bull	Saarela & Bull 1477	Saarela & Bull 1477 (CAN)	Ulukhaktok: Saarela & Bull 1477 (CAN)	2010-07-05	Northwest Territories	Inuvik	Victoria Island	Ulukhaktok	Ulukhaktok, E part of town, behind Helen Kalvak Elihakvik School and E toward the fishing dock on Kings Bay	Moderately well-drained rocky slopes	primary	70.7362				-117.77				3	32								CAN							CAN 10000187	CAN 599036
Eudicot	Asteraceae	Hulteniella integrifolia (Richardson) Tzvelev	Oldenburg, M.E.	46-2260	Sokoloff, P.C.	2018		Chrysanthemum integrifolium; Oldenburg, M.E. | Hulteniella integrifolia; Sokoloff, P.C.; 2018	Oldenburg	Oldenburg 46-2260	Oldenburg 46-2260 (CAN)	Prince Albert Sound (N): Oldenburg 46-2260 (CAN)	1946-08-19	Northwest Territories	Inuvik	Victoria Island	Prince Albert Sound (N)	"V-1". [Diamond Jenness Peninsula, ca. 70 km due east of Ulukhaktok]		primary	70.8333	70	50		-114	114	0											CAN							CAN
Eudicot	Asteraceae	Hulteniella integrifolia (Richardson) Tzvelev	Edlund, S.A.	631	Sokoloff, P.C.	2017		Leucanthemum integrifolium; Edlund, S.A.; 1985 | Chrysanthemum integrifolium | Hulteniella integrifolia; Sokoloff, P.C.; 2017	Edlund	Edlund 631	Edlund 631 (CAN)	Kuujjua R.: Edlund 631 (CAN)	1982-08-01	Northwest Territories	Inuvik	Victoria Island	Kuujjua R.	Diamond Jenness Peninsula, dunes on N side of Kuujjua River; Loc 258	Pioneer species.	primary	71.1167				-116.367													CAN								CAN 485193
Eudicot	Asteraceae	Hulteniella integrifolia (Richardson) Tzvelev	Gillespie, L.J.; Saarela, J.M.; Doubt, J.; Bull, R.D.; Sokoloff, P.C.	9743	Gillespie, L.J.	2011		Hulteniella integrifolia; Gillespie, L.J.; 2011	Gillespie et al.	Gillespie et al. 9743	Gillespie et al. 9743 (CAN, WIN)	Kuujjua R.: Gillespie et al. 9743 (CAN, WIN)	2010-07-13	Northwest Territories	Inuvik	Victoria Island	Kuujjua R.	Plateau E of "Fish Lake" on lower Kuujjua River, 17 km SE of Minto Inlet, ca. 4 km E of Ulukhaktok Fishing Camp	Dryas-sedge hummock tundra, undulating terrain	primary	71.2067				-116.394				4	100								CAN, WIN							CAN 10000186	CAN 599034
Eudicot	Asteraceae	Hulteniella integrifolia (Richardson) Tzvelev	Gillespie, L.J.; Saarela, J.M.; Doubt, J.; Bull, R.D.; Sokoloff, P.C.	9589	Gillespie, L.J.	2011		Hulteniella integrifolia; Gillespie, L.J.; 2011	Gillespie et al.	Gillespie et al. 9589	Gillespie et al. 9589 (CAN, MT, O)	Boot Inl.: Gillespie et al. 9589 (CAN, MT, O)	2010-07-09	Northwest Territories	Inuvik	Victoria Island	Boot Inl.	Small conical hill E of small round lake (~1 km diameter) ca. 4 km N of Boot Inlet on N side of Minto Inlet	Flat Dryas-Carex-willow tundra at mouth of river, likely flooded in spring.	primary	71.5105				-117.338				20	80‒90								CAN, MT, O							CAN 10000185	CAN 598970
Eudicot	Asteraceae	Hulteniella integrifolia (Richardson) Tzvelev	Edlund, S.A.	167	Sokoloff, P.C.	2017		Leucanthemum integrifolium; Edlund, S.A.; 1985 | Chrysanthemum integrifolium | Hulteniella integrifolia; Sokoloff, P.C.; 2017	Edlund	Edlund 167	Edlund 167 (CAN)	Minto Inl. (head): Edlund 167 (CAN)	1983-07-13	Northwest Territories	Inuvik	Victoria Island	Minto Inl. (head)	Broad valley near the head of Minto Inlet, N side	Sandy, knoll, disturbed site downslope from hawk's nest.	primary	71.5667				-115.35													CAN								CAN 484863
Eudicot	Asteraceae	Hulteniella integrifolia (Richardson) Tzvelev	Edlund, S.A.	108	Sokoloff, P.C.	2017		Leucanthemum integrifolium; Zamluk, E.A.; 2000-06 | Leucanthemum integrifolium; Edlund, S.A.; 1987 | Chrysanthemum integrifolia | Hulteniella integrifolia; Sokoloff, P.C.; 2017	Edlund	Edlund 108	Edlund 108 (CAN)	Hadley Bay: Edlund 108 (CAN)	1986-07-15	Nunavut	Kitikmeot	Victoria Island	Hadley Bay	Hadley Bay, S [of], 2 flights of raised river terraces on the W side of Nanook River, 5 km from mouth of river; Site 18 (Base Camp)	Moderately drained river terrace. In Dryas-purple saxifrage tundra. Primarily alkaline sand and gravel, carbonate plates and cobbles. Local bedrock (carbonate) outcrop.	primary	71.5667				-107.75													CAN								CAN 518572
Eudicot	Asteraceae	Hulteniella integrifolia (Richardson) Tzvelev	Gillespie, L.J.; Saarela, J.M.; Doubt, J.; Bull, R.D.; Sokoloff, P.C.	9483	Gillespie, L.J.	2011		Hulteniella integrifolia; Gillespie, L.J.; 2011	Gillespie et al.	Gillespie et al. 9483	Gillespie et al. 9483 (CAN)	Minto Inl. (head): Gillespie et al. 9483 (CAN)	2010-07-07	Northwest Territories	Inuvik	Victoria Island	Minto Inl. (head)	8 km NE of Minto Inlet in valley at small river that feeds into head of inlet (Minto GEM Camp - 2010)	Sedge-Dryas hummocks.	primary	71.6194				-115.439				100	100								CAN							CAN 10000184	CAN 599035
Eudicot	Asteraceae	Hulteniella integrifolia (Richardson) Tzvelev	Edlund, S.A.	24	Sokoloff, P.C.	2016			Edlund	Edlund 24	Edlund 24 (CAN)	Hadley Bay: Edlund 24 (CAN)	1986-07-05	Nunavut	Kitikmeot	Victoria Island	Hadley Bay	[W coast of Hadley Bay], Site 8	Gabbro outcrop beside stream in valley bottom. Surface consists of smooth gabbro frost shattered weathered fragments and thin veneers of silty calcareous till.	primary	72.05				-108.5					100								CAN							CAN 10014772
Eudicot	Asteraceae	Hulteniella integrifolia (Richardson) Tzvelev	Porsild, A.E.	21645	Sokoloff, P.C.	2017		Leucanthemum integrifolium; Zamluk, E.A.; 2000-06 | Chrysanthemum integrifolium | Hulteniella integrifolia; Sokoloff, P.C.; 2017	Porsild	Porsild 21645	Porsild 21645 (CAN)	Cambridge Bay: Porsild 21645 (CAN)	1959-08-12	Nunavut	Kitikmeot	Victoria Island	Cambridge Bay	Cambridge Bay	in dry tundra.	secondary	69.1139				-105.053				1000		Saarela, J.M.	2019-04-26		Nunavut, Victoria Island, Cambridge Bay.	Canadian Geographical Names Data Base (CGND)	NAD83		CAN								CAN 259084
Eudicot	Asteraceae	Hulteniella integrifolia (Richardson) Tzvelev	Sutton, G.M.	1047				Leucanthemum integrifolium; Zamluk, E.A.; 2000-06 | Chrysanthemum integrifolium; Porsild, A.E.;	Sutton	Sutton 1047	Sutton 1047 (CAN, KSTC)	Cambridge Bay: Sutton 1047 (CAN, KSTC)	1962-07-14	Nunavut	Kitikmeot	Victoria Island	Cambridge Bay	Cambridge Bay, W of town	Dry tundra	secondary	69.1139				-105.053				1000		Saarela, J.M.	2019-04-26		Nunavut, Victoria Island, Cambridge Bay.	Canadian Geographical Names Data Base (CGND)	NAD83		CAN, KSTC								CAN 273745
Eudicot	Asteraceae	Hulteniella integrifolia (Richardson) Tzvelev	Oldenburg, M.E.	44-888	Sokoloff, P.C.	2018		Chrysanthemum integrifolium; Oldenburg, M.E. | Hulteniella integrifolia; Sokoloff, P.C.; 2018	Oldenburg	Oldenburg 44-888	Oldenburg 44-888 (CAN)	Cambridge Bay: Oldenburg 44-888 (CAN)	1944-08-14 - 1944-08-18	Nunavut	Kitikmeot	Victoria Island	Cambridge Bay	Cambridge Bay		secondary	69.1139				-105.053				1000		Saarela, J.M.	2019-04-26		Nunavut, Victoria Island, Cambridge Bay. Primary coordinates (69 8 N 104 48 W) are imprecise.	Canadian Geographical Names Data Base (CGND)	NAD83		CAN							CAN
Eudicot	Asteraceae	Hulteniella integrifolia (Richardson) Tzvelev	Polunin, N.	s.n.	Sokoloff, P.C.	2019		Hulteniella integrifolia; Sokoloff, P.C.; 2019	Polunin	Polunin s.n.	Polunin s.n. (CAN)	Cambridge Bay: Polunin s.n. (CAN)	1947-08-21 - 1947-08-22	Nunavut	Kitikmeot	Victoria Island	Cambridge Bay	Cambridge Bay, vicinity of station and RCAF LORAN site.		secondary	69.115	69	7	3.57	-105.02	105	3	20.16	1000		Saarela, J.M.	2019-05-09		Nunavut, Victoria Island, Cambridge Bay, midpoint between Loran tower and main road on east side of the bay across from the community.	Google Earth	WGS84		CAN							CAN
Eudicot	Asteraceae	Hulteniella integrifolia (Richardson) Tzvelev	Edlund, S.A.; Argus, G.W.	12627	Sokoloff, P.C.	2017		Leucanthemum integrifolium; Edlund, S.A. | Leucanthemum integrifolium; Zamluk, E.A.; 2000-06 | Hulteniella integrifolia; Sokoloff, P.C.; 2017	Edlund & Argus	Edlund & Argus 12627	Edlund & Argus 12627 (ALA, CAN)	Cambridge Bay: Edlund & Argus 12627 (ALA, CAN)	1987-08-13	Nunavut	Kitikmeot	Victoria Island	Cambridge Bay	Cambridge Bay, DEW Line Station, N side of lake N of D-train	Dryas-legume tundra. Moderately to imperfectly drained marine silt and alkaline boulders.	secondary	69.1208				69.1208				400	15	Saarela, J.M.	2019-05-14		Nunavut, Victoria Island, Cambridge Bay, north side of lake north of Dew Line station. Primary coordinates on label (69° 7' N 105° 7' W)	Google Earth	WGS84		ALA, CAN		ALA 162249						CAN 526630
Eudicot	Asteraceae	Hulteniella integrifolia (Richardson) Tzvelev	Hainault, R.	1825	Saarela, J.M.	2015		Chrysanthemum integrifolium; unknown; without date	Hainault	Hainault 1825	Hainault 1825 (DAO)	Mt. Lady Pelly [Amaaqtuq]: Hainault 1825 (DAO)	1962-06-07	Nunavut	Kitikmeot	Victoria Island	Mt. Lady Pelly [Amaaqtuq]	Mt. Lady Pelly [Amaaqtuq], N slope		secondary	69.3368				-104.955				3000		Saarela, J.M.	2018-06-08		Esker named Amaaqtuq, unofficially known as Lady Pelly, located on south side of Ferguson Lake.	Canadian Geographical Names Data Base (CGND)	NAD83		DAO
Eudicot	Asteraceae	Hulteniella integrifolia (Richardson) Tzvelev	Hainault, R.	1828	Saarela, J.M.	2015		Chrysanthemum integrifolium; Hainault, R.; without date	Hainault	Hainault 1828	Hainault 1828 (DAO)	Mt. Lady Pelly [Amaaqtuq]: Hainault 1828 (DAO)	1962-06-07	Nunavut	Kitikmeot	Victoria Island	Mt. Lady Pelly [Amaaqtuq]	Mt. Lady Pelly [Amaaqtuq], N slope		secondary	69.3368				-104.955				3000		Saarela, J.M.	2018-06-08		Esker named Amaaqtuq, unofficially known as Lady Pelly, located on south side of Ferguson Lake.	Canadian Geographical Names Data Base (CGND)	NAD83		DAO
Eudicot	Asteraceae	Hulteniella integrifolia (Richardson) Tzvelev	Hainault, R.	2033	Saarela, J.M.	2015		Chrysanthemum integrifolium; unknown; without date	Hainault	Hainault 2033	Hainault 2033 (DAO)	Ferguson L. [Tahiryuaq]: Hainault 2033 (DAO)	1962-07-25	Nunavut	Kitikmeot	Victoria Island	Ferguson L. [Tahiryuaq]	Ferguson Lake [Tahiryuaq], W end, N shore		secondary	69.4487				-105.675				20000		Saarela, J.M.	2018-06-08		point on N shore of "Ferguson" Lake (official name: Tahiryuaq) at approximate middle of west side of lake.	Google Earth Pro	WGS84		DAO
Eudicot	Asteraceae	Hulteniella integrifolia (Richardson) Tzvelev	Jenness, D.	317b	Sokoloff, P.C.	2017		Chrysanthemum integrifolium | Hulteniella integrifolia; Sokoloff, P.C.; 2017	D. Jenness	D. Jenness 317b	D. Jenness 317b (CAN)	Wollaston Pen.: D. Jenness 317b (CAN)	1915-07	Nunavut	Kitikmeot	Victoria Island	Wollaston Pen.	Wollaston Land [Wollaston Peninsula]		secondary	69.5824				-113.343				15000		Saarela, J.M.	2019-11-05		Region: Kitikmeot; Site Name: Wollaston Peninsula (formerly Wollaston Land); Site Type: Peninsula; Notes: According to a hand drawn map in Jenness (1922: 126), Diamond Jenness spent the month of July 1915 in the vicinity of Lake Angmaloktok (officially named Ammalurtuq Lake). Point georeferenced is on the south side of this lake and the estimated extent covers the area travelled that month.	Google Earth	WGS84	Earlier georeference: 69.766667, -115.2667. Extent 90000 m. Region: Kitikmeot; Site Name: Wollaston Peninsula (formerly Wollaston Land); Site Type: Peninsula; Notes: Note that part (approx. the northern 25%) of Wollaston Peninsula lies in Northwest Territories (Inuvik region). Estimated extent = 90 km; Source: Atlas of Canada, Natural Resources Canada at http://atlas.nrcan.gc.ca (Georef. by P. Wi…	CAN								CAN 107825
Eudicot	Asteraceae	Hulteniella integrifolia (Richardson) Tzvelev	Edlund, S.A.	408	Sokoloff, P.C.	2017		Leucanthemum integrifolium; Edlund, S.A.; 1985 | Chrysanthemum integrifolium | Hulteniella integrifolia; Sokoloff, P.C.; 2017	Edlund	Edlund 408	Edlund 408 (CAN)	Cape Baring: Edlund 408 (CAN)	1982-07-18	Northwest Territories	Inuvik	Victoria Island	Cape Baring	Cape Baring, NW coast of Wollaston Peninsula, on calcareous silty beach and fluvial deposits	Dry silt.	secondary	70.0381				-117.359				5000		Saarela, J.M.	2019-01-09		Northwest Territories, Cape Baring	Canadian Geographical Names Data Base (CGND)	NAD83		CAN								CAN 485370
Eudicot	Asteraceae	Hulteniella integrifolia (Richardson) Tzvelev	Oldenburg, M.E.	42-21	Sokoloff, P.C.	2018		Chrysanthemum integrifolium; Oldenburg, M.E. | Hulteniella integrifolia; Sokoloff, P.C.; 2018	Oldenburg	Oldenburg 42-21	Oldenburg 42-21 (CAN)	Ulukhaktok: Oldenburg 42-21 (CAN)	1942-08-01	Northwest Territories	Inuvik	Victoria Island	Ulukhaktok	Holman Island Post [old Holman town site on west side of Kings Bay].	On high rocky ground to right of house.	secondary	70.7353	70	44		-117.749	117	44		1000		Saarela, J.M.	2019-05-13		Northwest Territories, Victoria Island, old Holman site on east side of Kings Bay.	Google Earth	WGS84		CAN							CAN
Eudicot	Asteraceae	Hulteniella integrifolia (Richardson) Tzvelev	Oldenburg, M.E.	42-23a	Sokoloff, P.C.	2018		Chrysanthemum integrifolium; Oldenburg, M.E. | Hulteniella integrifolia; Sokoloff, P.C.; 2018	Oldenburg	Oldenburg 42-23a	Oldenburg 42-23a (CAN)	Ulukhaktok: Oldenburg 42-23a (CAN)	1942-08-01	Northwest Territories	Inuvik	Victoria Island	Ulukhaktok	Holman Island Post [old Holman town site on west side of Kings Bay].	On high rocky hill behind house.	secondary	70.7353	70	44		-117.749	117	44		1000		Saarela, J.M.	2019-05-13		Northwest Territories, Victoria Island, old Holman site on east side of Kings Bay.	Google Earth	WGS84		CAN							CAN
Eudicot	Asteraceae	Hulteniella integrifolia (Richardson) Tzvelev	Oldenburg, M.E.	45-1720	Sokoloff, P.C.	2018		Chrysanthemum integrifolium; Oldenburg, M.E. | Hulteniella integrifolia; Sokoloff, P.C.; 2018	Oldenburg	Oldenburg 45-1720	Oldenburg 45-1720 (CAN)	Ulukhaktok: Oldenburg 45-1720 (CAN)	1945-08-12	Northwest Territories	Inuvik	Victoria Island	Ulukhaktok	Holman Island Post [old Holman town site on west side of Kings Bay].		secondary	70.7353	70	44		-117.749	117	44		1000		Saarela, J.M.	2019-05-13		Northwest Territories, Victoria Island, old Holman site on east side of Kings Bay.	Google Earth	WGS84		CAN							CAN
Eudicot	Asteraceae	Hulteniella integrifolia (Richardson) Tzvelev	Porsild, A.E.	17339	Sokoloff, P.C.	2017		Chrysanthemum integrifolium | Leucanthemum integrifolium; Zamluk, E.A.; 2000-06 | Hulteniella integrifolia; Sokoloff, P.C.; 2017	Porsild	Porsild 17339	Porsild 17339 (CAN)	Ulukhaktok: Porsild 17339 (CAN)	1949-08-08	Northwest Territories	Inuvik	Victoria Island	Ulukhaktok	Vicinity of Holman Island [Ulukhaktok] trading post, E side of Kings Bay	Wet tundra	secondary	70.7358				-117.769				2000		Wise, P.	2011-03-15		Region: Inuvik; Site Name: Ulukhaktok, Victoria Island; Site Type: Hamlet; Notes: Holman Island almost certainly refers to the hamlet of Holman, frequently referred to as Holman Island, rather than the offshore island of the same name. holman was the site of a Hudson's Bay trading post, exact site not determined. Holman was renamed Ulukhaktok in 2006; Source: Google Earth (Georef. notes for CAN 1…	Google Earth	WGS84		CAN								CAN 128148
Eudicot	Asteraceae	Hulteniella integrifolia (Richardson) Tzvelev	Edlund, S.A.	299	Sokoloff, P.C.	2017		Leucanthemum integrifolium; Edlund, S.A.; 1985 | Chrysanthemum integrifolium | Hulteniella integrifolia; Sokoloff, P.C.; 2017	Edlund	Edlund 299	Edlund 299 (CAN)	Ulukhaktok: Edlund 299 (CAN)	1982-07-16	Northwest Territories	Inuvik	Victoria Island	Ulukhaktok	Holman [Ulukhaktok], disturbed beach ridges N of main street and gabbro block field	In exposed, dry silt.	secondary	70.7367				-117.772				2000		Saarela, J.M.	2019-05-13		Northwest Territories, Victoria Island, Ulukhaktok (formerly Holman/Holman Island). Primary coordinates on label (70° 43' N 117° 43' W) are imprecise, marking a site ca. 2.5 km south of Holman [Ulukhaktok].	Canadian Geographical Names Data Base (CGND)	NAD83		CAN								CAN 485266
Eudicot	Asteraceae	Hulteniella integrifolia (Richardson) Tzvelev	Oldenburg, M.E.	46-2151	Sokoloff, P.C.	2018		Chrysanthemum integrifolium; Oldenburg, M.E. | Hulteniella integrifolia; Sokoloff, P.C.; 2018	Oldenburg	Oldenburg 46-2151	Oldenburg 46-2151 (CAN)	Washburn Lake: Oldenburg 46-2151 (CAN)	1946-08-18 - 1946-08-19	Nunavut	Kitikmeot	Victoria Island	Washburn Lake	Washburn Lake		secondary	70.8701	70	3	54	-107.536	107	32	11	22000		Saarela, J.M.	2019-05-16		Northwest Territories, Victoria Island, Washburn Lake, point near the middle on the south shore. According to Whyard, F. 1984. Ernie Boffa, Canadian bush pilot, Alaska Northwest Pub. Co., Anchorage, Alaska, pp. 90, Oldenburg overnighted at Washburn Lake en route to Holman Island Post, but the exact location on the lake where she and Boffa (the pilot who she flew with) stopped is uncertain. The un…	Google Earth	WGS84		CAN							CAN
Eudicot	Asteraceae	Hulteniella integrifolia (Richardson) Tzvelev	Dutilly, A.H.	18775					Dutilly	Dutilly 18775	Dutilly 18775 (QFA)	Kuujjua R.: Dutilly 18775 (QFA)	1940-07-21	Northwest Territories	Inuvik	Victoria Island	Kuujjua R.	Kookyoak River [Kuujjua River], Minto Inlet		secondary	71.2672				-116.819				50000		Saarela, J.M.	2019-05-08		Canada, Northwest Territories, Victoria Island, mouth of Kuujjua River. Primary coordinates on label 71 ? N, 116 ? W.	Canadian Geographical Names Data Base (CGND)	NAD83		QFA
Eudicot	Asteraceae	Hulteniella integrifolia (Richardson) Tzvelev	Dutilly, A.H.	18696	Sokoloff, P.C.	2017		Leucanthemum integrifolium; N. Dignard; 2000 | Chrysanthemum integrifolium; unknown; without date	Dutilly	Dutilly 18696	Dutilly 18696 (QFA)	Boot Inl.: Dutilly 18696 (QFA)	1940-07-20	Northwest Territories	Inuvik	Victoria Island	Boot Inl.	"Willows Patch" [Vicinity of Boot Inlet, east side, river valley]		secondary	71.5111	71	36		-117.335	117	41		2500		Saarela, J.M.	2019-05-14		Nunavut, Victoria Island, river valley on east side of Boot Inlet. Primary coordinates: 71 ? N, 117 ? W. A report in The Polar Times confirms the location of Dutilly's "willow patch" as being in the Boot Inlet area, a site that subsequent collectors have visited: “Willows in the Far North: [Inuit] told him of a valley in which a grove of willows was growing. Not far from Minto Inlet, on Victoria …	Google Earth	WGS84		QFA
Eudicot	Asteraceae	Hulteniella integrifolia (Richardson) Tzvelev	Oldenburg, M.E.	45-1512	Sokoloff, P.C.	2018		Chrysanthemum integrifolium; Oldenburg, M.E. | Hulteniella integrifolia; Sokoloff, P.C.; 2018	Oldenburg	Oldenburg 45-1512	Oldenburg 45-1512 (CAN)	Walker Bay: Oldenburg 45-1512 (CAN)	1945-08-12	Northwest Territories	Inuvik	Victoria Island	Walker Bay	Walker Bay	On hillside.	secondary	71.6172	71	36	13	-117.869	117	50	44	500		Saarela, J.M.	2019-05-13		Northwest Territories, Victoria Island, Walker Bay, Fort Collinson, Walker Bay. Fort Collinson at the head of Walker Bay is the site of a former Hudson Bay post. Primary coordinates ("approx. 71° 36' N 118° 0' W") place the site in Walker Bay. The location of the Walker Bay site is confirmed to be Fort Collinson by information in Whyard, F. 1984. Ernie Boffa, Canadian bush pilot, Alaska Northwest…	Canadian Geographical Names Data Base (CGND)	NAD83		CAN							CAN
Eudicot	Asteraceae	Hulteniella integrifolia (Richardson) Tzvelev	Oldenburg, M.E.	54-643					Oldenburg	Oldenburg 54-643	Oldenburg 54-643 (UBC)	Prince Albert Pen.: Oldenburg 54-643 (UBC)	1954-08-15	Northwest Territories	Inuvik	Victoria Island	Prince Albert Pen.	"Char Lake"		secondary	72.2572				-115.877				30000		Saarela, J.M.	2018-11-16		Small lake (but the largest one in the area) southwest of the head of Richard Collinson Inlet. Location of the lake based on the location of "Sta. 20" [station 20], corresponding to "Char Lake" (not an official name) on specimen labels.	Google Earth Pro	WGS84		UBC
Eudicot	Asteraceae	Hulteniella integrifolia (Richardson) Tzvelev	Oldenburg, M.E.	45-1361	Sokoloff, P.C.	2018		Chrysanthemum integrifolium; Oldenburg, M.E. | Hulteniella integrifolia; Sokoloff, P.C.; 2018	Oldenburg	Oldenburg 45-1361	Oldenburg 45-1361 (CAN)	Oldenburg Lake: Oldenburg 45-1361 (CAN)	1945-08-11	Northwest Territories	Inuvik	Victoria Island	Oldenburg Lake	"Oldenburg Lake".	On hilltop.	secondary	73.1175	73	7	3	-114.58	114	34	48	2500		Saarela, J.M.	2019-05-16		Northwest Territories, Victoria Island, '"Oldenburg Lake", an unnamed lake on northwestern Victoria Island west of Peel Point. The location of "Oldenburg Lake" confirmed by information in Whyard, F. 1984. Ernie Boffa, Canadian bush pilot, Alaska Northwest Pub. Co., Anchorage, Alaska. The following text appears on pp. 90: "Flying farther east, they crossed Victoriaat the western edge of Peel Point…	Google Earth	WGS84		CAN							CAN
Eudicot	Asteraceae	Petasites frigidus (L.) Fr. subsp. frigidus	Gillespie, L.J.; Saarela, J.M.; Doubt, J.; Bull, R.D.; Sokoloff, P.C.	9752	Gillespie, L.J.	2011		Petasites frigidus subsp. frigidus; Gillespie, L.J.; 2011	Gillespie et al.	Gillespie et al. 9752	Gillespie et al. 9752 (ALA, CAN, MT, O)	Kuujjua R.: Gillespie et al. 9752 (ALA, CAN, MT, O)	2010-07-14	Northwest Territories	Inuvik	Victoria Island	Kuujjua R.	Shore of small round lake NE of "Fish Lake" on lower Kuujjua River, 17 km SE of Minto Inlet, ca. 4 km E of Ulukhaktok Fishing Camp	Wet meadow beside lake at base of N-facing slope; snow patch community, moss, Salix, abundant bird droppings	primary	71.2067				-116.394					100								ALA, CAN, MT, O		ALA					CAN 10000128	CAN 599032
Eudicot	Asteraceae	Petasites frigidus (L.) Fr. subsp. frigidus	Gillespie, L.J.; Saarela, J.M.; Doubt, J.; Bull, R.D.; Sokoloff, P.C.	9610	Gillespie, L.J.	2011		Petasites frigidus subsp. frigidus; Gillespie, L.J.; 2011	Gillespie et al.	Gillespie et al. 9610	Gillespie et al. 9610 (ALA, CAN, MT, O, UBC, WIN)	Boot Inl.: Gillespie et al. 9610 (ALA, CAN, MT, O, UBC, WIN)	2010-07-10	Northwest Territories	Inuvik	Victoria Island	Boot Inl.	1.5 km N of NE corner of Boot Inlet	Sedge-willow meadow; gentle NW-facing slope above small narrow lake and below small cliff	primary	71.4815				-117.362				10	12								ALA, CAN, MT, O, UBC, WIN		ALA					CAN 10000130	CAN 599031
Eudicot	Asteraceae	Petasites frigidus (L.) Fr. subsp. frigidus	Gillespie, L.J.; Saarela, J.M.; Doubt, J.; Bull, R.D.; Sokoloff, P.C.	9600	Gillespie, L.J.	2011		Petasites frigidus subsp. frigidus; Gillespie, L.J.; 2011	Gillespie et al.	Gillespie et al. 9600	Gillespie et al. 9600 (CAN, O)	Boot Inl.: Gillespie et al. 9600 (CAN, O)	2010-07-10	Northwest Territories	Inuvik	Victoria Island	Boot Inl.	N side of Minto Inlet, S of small round lake, 2–3 km N of NE corner of Boot Inlet	Snowpatch community on SE-facing slope at base of cliff.	primary	71.4885				-117.36				10	50								CAN, O							CAN 10000129	CAN 598692
Eudicot	Asteraceae	Petasites frigidus (L.) Fr. subsp. frigidus	Edlund, S.A.	177	Saarela, J.M.	2012		Petasites frigidus; Edlund, S.A.; 1985 | Petasites frigidus subsp. frigidus; Saarela, J.M.; 2012	Edlund	Edlund 177	Edlund 177 (CAN)	Minto Inl. (head): Edlund 177 (CAN)	1983-07-14	Northwest Territories	Inuvik	Victoria Island	Minto Inl. (head)	Broad valley near head of Minto Inlet, N side	At edge of dense Salix alaxensis thicket, moist organic sand over gravel ‒ on bar in river.	primary	71.5667				-115.567													CAN								CAN 484753
Eudicot	Asteraceae	Petasites frigidus (L.) Fr. subsp. frigidus	Edlund, S.A.	179	Sokoloff, P.C.	1985		Petasites frigidus; Edlund, S.A.; 1983 | Petasites frigidus subsp. frigidus; Sokoloff, P.C.; 2017 | Petasites frigidus var. frigidus; Cherniawsky, D.; 1994	Edlund	Edlund 179	Edlund 179 (CAN)	Minto Inl. (head): Edlund 179 (CAN)	1983-07-14	Northwest Territories	Inuvik	Victoria Island	Minto Inl. (head)	Broad valley near head of Minto Inlet, N side	At edge of dense Salix alaxensis thicket, moist organic sand over gravel ‒ on bar in river.	primary	71.5667				-115.567													CAN								CAN 484754
Eudicot	Asteraceae	Petasites frigidus (L.) Fr. subsp. frigidus	Sutton, G.M.	1278	Porsild, A.E.			Petasites frigidus var. frigidus; Cherniawsky, D.; 1995 | Petasites frigidus subsp. frigidus; Sokoloff, P.C.; 2017	Sutton	Sutton 1278	Sutton 1278 (CAN, KSTC)	Cambridge Bay: Sutton 1278 (CAN, KSTC)	1962-08-21	Nunavut	Kitikmeot	Victoria Island	Cambridge Bay	Cambridge Bay, 3 mi. northeast		secondary	69.1441				-104.941				5000		Saarela, J.M.	2018-11-26		Nunavut, Victoria Island, ca. 3 miles NE of Cambridge Bay along road to Mt. Pelly.	Canadian Geographical Names Data Base (CGND)	WGS84		CAN, KSTC								CAN 273744
Eudicot	Asteraceae	Petasites frigidus (L.) Fr. subsp. frigidus	Edlund, S.A.	791	Sokoloff, P.C.	2017		Petasites frigidus; Edlund, S.A.; 1985 | Petasites frigidus subsp. frigidus; Sokoloff, P.C.; 2017 | Petasites frigidus var. frigidus; Cherniawsky, D.; 1994	Edlund	Edlund 791	Edlund 791 (CAN)	Ulukhaktok: Edlund 791 (CAN)	1982-08-07	Northwest Territories	Inuvik	Victoria Island	Ulukhaktok	Holman [Ulukhaktok], S of garbage dump; Site 274	Wet area (sedge meadow) adjacent to gabbroic outcrop.	secondary	70.7367				-117.772				2000		Saarela, J.M.	2019-05-13		Northwest Territories, Victoria Island, Ulukhaktok (formerly Holman/Holman Island). Primary coordinates on label (70° 43' N 117° 43' W) are imprecise, marking a site ca. 2.5 km south of Holman [Ulukhaktok].	Canadian Geographical Names Data Base (CGND)	NAD83		CAN								CAN 485035
Eudicot	Asteraceae	Senecio lugens Richardson	Lambert, J.D.H.	s.n.	Dugal, A.W.	1988		Senecio lugens; Dugal, A.W.; 1988 | Senecio lugens; Sokoloff, P.C.; 2018	Lambert	Lambert s.n.	Lambert s.n. (CAN)	Long L.: Lambert s.n. (CAN)	1964-07-15	Nunavut	Kitikmeot	Victoria Island	Long L.	Long Lake; Plot 26	Sedge meadow.	primary	69.1167				-104.567				5000		Saarela, J.M.	2019-05-14		Uncertainty of 5000 m added, covering the entire linear lake.	Google Earth	WGS84		CAN								CAN 529359
Eudicot	Asteraceae	Symphyotrichum pygmaeum (Lindl.) Brouillet & Selliah	Gillespie, L.J.; Saarela, J.M.; Consaul, L.L.; Bull, R.D.	7548	Gillespie et al.	2008		Symphyotrichum pygmaeum	Gillespie et al.	Gillespie et al. 7548	Gillespie et al. 7548 (CAN, MT, O)	Oterkvik Pt.: Gillespie et al. 7548 (CAN, MT, O)	2008-07-05	Nunavut	Kitikmeot	Victoria Island	Oterkvik Pt.	Oterkvik Point vicinity, region SW of camp, ca. 9 km N of Coronation Gulf coast, 12 km N of point	Flat dry Dryas-sedge tundra.	primary	68.5928				-112.595					40‒50						WGS84		CAN, MT, O								CAN 593040
Eudicot	Asteraceae	Symphyotrichum pygmaeum (Lindl.) Brouillet & Selliah	Gillespie, L.J.; Saarela, J.M.; Consaul, L.L.; Bull, R.D.	8186	Gillespie et al.	2008		Symphyotrichum pygmaeum	Gillespie et al.	Gillespie et al. 8186	Gillespie et al. 8186 (CAN)	Murray Pt.: Gillespie et al. 8186 (CAN)	2008-07-21	Nunavut	Kitikmeot	Victoria Island	Murray Pt.	Murray Point, W side of Wilbank Bay	Tundra behind beach and wet depression.	primary	68.5928				-110.307					2‒4						WGS84		CAN								CAN 593077
Eudicot	Asteraceae	Symphyotrichum pygmaeum (Lindl.) Brouillet & Selliah	Gillespie, L.J.; Saarela, J.M.; Consaul, L.L.; Bull, R.D.	8007	Gillespie et al.	2008		Symphyotrichum pygmaeum	Gillespie et al.	Gillespie et al. 8007	Gillespie et al. 8007 (CAN, MT)	Johansen Bay: Gillespie et al. 8007 (CAN, MT)	2008-07-16	Nunavut	Kitikmeot	Victoria Island	Johansen Bay	Coast opposite Richardson Islands, ca. 18 km E of Johansen Bay airstrip	Narrow stony/rocky shoreline, beach ~5 m wide, moist tundra behind beach on south-facing slope.	primary	68.5983				-110.657					0‒5						WGS84		CAN, MT								CAN 593059
Eudicot	Asteraceae	Symphyotrichum pygmaeum (Lindl.) Brouillet & Selliah	Gillespie, L.J.; Saarela, J.M.; Consaul, L.L.; Bull, R.D.	8099	Gillespie et al.	2008		Symphyotrichum pygmaeum	Gillespie et al.	Gillespie et al. 8099	Gillespie et al. 8099 (CAN, MT, O)	Johansen Bay: Gillespie et al. 8099 (CAN, MT, O)	2008-07-20	Nunavut	Kitikmeot	Victoria Island	Johansen Bay	W end of Johansen Bay at mouth of Mackenzie Creek	Coastal mud flats behind sand-pebble beach.	primary	68.6011				-111.352					0‒20						WGS84		CAN, MT, O								CAN 593068
Eudicot	Asteraceae	Symphyotrichum pygmaeum (Lindl.) Brouillet & Selliah	Gillespie, L.J.; Saarela, J.M.; Consaul, L.L.; Bull, R.D.	8069	Gillespie et al.	2008		Symphyotrichum pygmaeum	Gillespie et al.	Gillespie et al. 8069	Gillespie et al. 8069 (CAN, MT)	Johansen Bay: Gillespie et al. 8069 (CAN, MT)	2008-07-19	Nunavut	Kitikmeot	Victoria Island	Johansen Bay	Vicinity of Nakoyoktok River, 1.5-2 km SW of outflow of river from large unnamed lake, ca 18 km ENE of Johansen Bay	Willow-sedge tundra. Seasonally wet drainage flowing into river.	primary	68.6436				-110.706					20‒30						WGS84		CAN, MT								CAN 593063
Eudicot	Asteraceae	Symphyotrichum pygmaeum (Lindl.) Brouillet & Selliah	Gillespie, L.J.; Saarela, J.M.; Consaul, L.L.; Bull, R.D.	7999	Gillespie et al.	2008		Symphyotrichum pygmaeum	Gillespie et al.	Gillespie et al. 7999	Gillespie et al. 7999 (CAN, MT)	Johansen Bay: Gillespie et al. 7999 (CAN, MT)	2008-07-16	Nunavut	Kitikmeot	Victoria Island	Johansen Bay	Flat to gently sloped ground SE of large unnamed lake, 18 km ENE of Johansen Bay airstrip	Moist sandy silt, flat to gently sloping partly bare areas; 50-75% vegetation cover, willow and alkali grass dominant.	primary	68.6442				-110.7					20‒30						WGS84		CAN, MT								CAN 593057
Eudicot	Asteraceae	Symphyotrichum pygmaeum (Lindl.) Brouillet & Selliah	Gillespie, L.J.; Saarela, J.M.; Consaul, L.L.; Bull, R.D.	7992	Gillespie et al.	2008		Symphyotrichum pygmaeum	Gillespie et al.	Gillespie et al. 7992	Gillespie et al. 7992 (ALA, ALTA, BABY, CAN, MT, O, UBC, US)	Johansen Bay: Gillespie et al. 7992 (ALA, ALTA, BABY, CAN, MT, O, UBC, US)	2008-07-15	Nunavut	Kitikmeot	Victoria Island	Johansen Bay	Flat to gently sloped ground SE of camp on large unnamed lake, ca. 18 km ENE Johansen Bay airstrip	Area of bare moist soil, with 50% vegetation cover.	primary	68.6453				-110.669					20‒30						WGS84		ALA, ALTA, BABY, CAN, MT, O, UBC, US		ALA	ALTA VP 133038		BABY-07274		CAN 10000155	CAN 592266
Eudicot	Asteraceae	Symphyotrichum pygmaeum (Lindl.) Brouillet & Selliah	Edlund, S.A.; Argus, G.W.	12846	Brouillet, L.; Wattier, C.	2007		Aster sibiricus var. pygmaeus; Edlund, S.A. | Symphyotrichum pygmaeum; Brouillet, L.; Wattier, C.; 2007	Edlund & Argus	Edlund & Argus 12846	Edlund & Argus 12846 (ALA, CAN)	Byron Bay: Edlund & Argus 12846 (ALA, CAN)	1987-08-19	Nunavut	Kitikmeot	Victoria Island	Byron Bay	Lauchlan River, S side of river near mouth at Byron Bay; Site 93	Raised sandy river terraces. Disturbed ridge crests and adjacent stabilized terrain. Well to moderately drained.	primary	68.9667				-108.583													ALA, CAN		ALA 59907						CAN 526849
Eudicot	Asteraceae	Symphyotrichum pygmaeum (Lindl.) Brouillet & Selliah	Gillespie, L.J.; Saarela, J.M.; Consaul, L.L.; Bull, R.D.	7737	Gillespie et al.	2008		Symphyotrichum pygmaeum	Gillespie et al.	Gillespie et al. 7737	Gillespie et al. 7737 (CAN, MT)	Clouston Bay: Gillespie et al. 7737 (CAN, MT)	2008-07-08	Nunavut	Kitikmeot	Victoria Island	Clouston Bay	Vicinity of river flowing into Clouston Bay, 3–4 km from river mouth	Moist to wet meadow on river flats.	primary	69.0442				-113.421					10‒20						WGS84		CAN, MT								CAN 593046
Eudicot	Asteraceae	Symphyotrichum pygmaeum (Lindl.) Brouillet & Selliah	Oldenburg, M.E.	44-1039	Sokoloff, P.C.	2018		Aster sibiricusl; Oldenburg, M.E. | Symphyotrichum pygmaeum; Sokoloff, P.C.; 2018	Oldenburg	Oldenburg 44-1039	Oldenburg 44-1039 (CAN)	Read Island: Oldenburg 44-1039 (CAN)	1944-08-20	Nunavut	Kitikmeot	Read Island	Read Island	Read Island	On bay shore.	primary	69.2	69	12		-113.833	113	50											CAN							CAN
Eudicot	Asteraceae	Symphyotrichum pygmaeum (Lindl.) Brouillet & Selliah	Ponomarenko, S.	VI-340	Sokoloff, P.C.	2019		Symphyotrichum pygmaeum; Ponomarenko, S. | Symphyotrichum pygmaeum; Sokoloff, P.C.; 2019	Ponomarenko	Ponomarenko VI-340	Ponomarenko VI-340 (CAN)	Greiner Lake: Ponomarenko VI-340 (CAN)	2018-07-28	Nunavut	Kitikmeot	Victoria Island	Greiner Lake	N of Greiner Lake, CHARS Intensive Monitoring Area.	IMA, recent frost boils. Rare in the area, but many plants of the same young age growing in the recent frost boils enriched by goose droppings.	primary	69.2193				-104.787													CAN							CAN
Eudicot	Asteraceae	Symphyotrichum pygmaeum (Lindl.) Brouillet & Selliah	Eriksen, B.; Levesque, E.; Parker, C.L.	926	Brouillet, L.; Wattier, C.	2007-01-01		Symphyotrichum pygmaeum; Brouillet, Christopher Wattier; 2007-01-01 | Aster pygmaeus; unknown; 1999-07-24 | Eurybia pygmaea; Brouillet, L.; 2003-06-03 | Symphyotrichum pygmaeum; Saarela, J.M.; 2018-04-20 image!	Eriksen et al.	Eriksen et al. 926	Eriksen et al. 926 (ALA, CAN)	Falaise Bay: Eriksen et al. 926 (ALA, CAN)	1999-07-24	Nunavut	Kitikmeot	Victoria Island	Falaise Bay	Wollaston Peninsula, vic. Falaise Bay, 15 km inland	lakeshore, in gravels	primary	69.33				-114.83				3615		Batten, A.R.	2004-10-18	not recorded		unknown			ALA, CAN		ALA 33240
Eudicot	Asteraceae	Symphyotrichum pygmaeum (Lindl.) Brouillet & Selliah	Edlund, S.A.	415	Brouillet, L.; Wattier, C.	2007		Aster sibiricus var. pygmaeus; Edlund, S.A.; 1985 | Aster pygmaeus; Edlund, S.A. | Symphyotrichum pygmaeum; Brouillet, L.; Wattier, C.; 2007	Edlund	Edlund 415	Edlund 415 (CAN)	Cape Baring: Edlund 415 (CAN)	1982-07-18	Northwest Territories	Inuvik	Victoria Island	Cape Baring	Cape Baring, marine reworked limestone fragments and silts	On disturbed silt near major river. Formed into well defined strand lines. Pioneer species.	primary	70.05				-116.883													CAN								CAN 485254
Eudicot	Asteraceae	Symphyotrichum pygmaeum (Lindl.) Brouillet & Selliah	Edlund, S.A.; Argus, G.W.	12813	Brouillet, L.; Wattier, C.	2007		Symphyotrichum pygmaeum; Brouillet, Christopher Wattier; 2007-01-01 | Aster pygmaeus; Sylvia A. Edlund; 1987-08-18 | Remark:; A. sibiricus var. pygmaeus; label Eurybia pygmaea; Brouillet, L.; 2003-06-03 | Symphyotrichum pygmaeum; Saarela, J.M.; 2018-04-20 image!	Edlund & Argus	Edlund & Argus 12813	Edlund & Argus 12813 (ALA, CAN)	Prince Albert Sound (head): Edlund & Argus 12813 (ALA, CAN)	1987-08-18	Northwest Territories	Inuvik	Victoria Island	Prince Albert Sound (head)	Kagloryuak River, 67 km due E of Prince Albert Sound; Site 82	modern river terrace and raised sand terraces, terrace edge partially eroded, low-centre polygons on old surfaces	primary	70.35	[need to re-georeference; this one not right]			-109.6													ALA, CAN		ALA 59908						CAN 526816
Eudicot	Asteraceae	Symphyotrichum pygmaeum (Lindl.) Brouillet & Selliah	Edlund, S.A.	370	Brouillet, L.; Wattier, C.	2007		Aster sibiricus var. pygmaeus; Edlund, S.A.; 1985 | Aster pygmaeus | Symphyotrichum pygmaeum; Brouillet, L.; Wattier, C.; 2007	Edlund	Edlund 370	Edlund 370 (CAN)	Prince Albert Sound (head): Edlund 370 (CAN)	1982-07-17	Nunavut	Kitikmeot	Victoria Island	Prince Albert Sound (head)	[Prince Albert Sound (head)]. Diamond Jenness Peninsula, S side, marine reworked calcareous till gravelly raised terraces; Site 61	Dry sand and gravel terrace, at edge some evidence of wind deflation around plants.	primary	70.5986				-112.459													CAN								CAN 485888
Eudicot	Asteraceae	Symphyotrichum pygmaeum (Lindl.) Brouillet & Selliah	Gillespie, L.J.; Saarela, J.M.; Doubt, J.; Bull, R.D.; Sokoloff, P.C.	9968	Gillespie, L.J.	2011		Symphyotrichum pygmaeum; Gillespie, L.J.; 2011	Gillespie et al.	Gillespie et al. 9968	Gillespie et al. 9968 (ari, CAN, MT, O, UBC, US, WIN)	Kuujjua R.: Gillespie et al. 9968 (ari, CAN, MT, O, UBC, US, WIN)	2010-07-17	Northwest Territories	Inuvik	Victoria Island	Kuujjua R.	Sandy bank of Kuujjua River S of "Fish Lake", 17 km SE of Minto Inlet	Sandy river bank	primary	71.112				-116.106				50	70								ari, CAN, MT, O, UBC, US, WIN				ari			CAN 10000152	CAN 598713
Eudicot	Asteraceae	Symphyotrichum pygmaeum (Lindl.) Brouillet & Selliah	Edlund, S.A.	632	Brouillet, L.; Wattier, C.	2007		Aster sibiricus var. pygmaeus; Edlund, S.A.; 1985 | Aster pygmaeus; Edlund, S.A. | Symphyotrichum pygmaeum; Brouillet, L.; Wattier, C.; 2007	Edlund	Edlund 632	Edlund 632 (CAN)	Kuujjua R.: Edlund 632 (CAN)	1982-08-01	Northwest Territories	Inuvik	Victoria Island	Kuujjua R.	Diamond Jenness Peninsula, dunes on N side of Kuujjua River; Loc 258		primary	71.1167				-116.367													CAN								CAN 485200
Eudicot	Asteraceae	Symphyotrichum pygmaeum (Lindl.) Brouillet & Selliah	Gillespie, L.J.; Saarela, J.M.; Doubt, J.; Bull, R.D.; Sokoloff, P.C.	9883	Gillespie, L.J.	2011		Symphyotrichum pygmaeum; Gillespie, L.J.; 2011	Gillespie et al.	Gillespie et al. 9883	Gillespie et al. 9883 (ALA, ari, CAN, MT, O)	Kuujjua R.: Gillespie et al. 9883 (ALA, ari, CAN, MT, O)	2010-07-16	Northwest Territories	Inuvik	Victoria Island	Kuujjua R.	Sand dunes E of Kuujua River, 2 km S of on lower Kuujjua River, 17 km SE of Minto Inlet	Sand dunes.	primary	71.1646				-116.462				20	90								ALA, ari, CAN, MT, O		ALA		ari			CAN 10000153	CAN 598686
Eudicot	Asteraceae	Symphyotrichum pygmaeum (Lindl.) Brouillet & Selliah	Gillespie, L.J.; Saarela, J.M.; Doubt, J.; Bull, R.D.; Sokoloff, P.C.	9630	Gillespie, L.J.	2011		Symphyotrichum pygmaeum; Gillespie, L.J.; 2011	Gillespie et al.	Gillespie et al. 9630	Gillespie et al. 9630 (ALA, CAN, MT)	Boot Inl.: Gillespie et al. 9630 (ALA, CAN, MT)	2010-07-10	Northwest Territories	Inuvik	Victoria Island	Boot Inl.	Shoreline at NE corner of Boot Inlet	Moist to dry stony coastal mud flats between head of bay and small lake; bare center with Puccinellia (Carex nardina-Stellaria humifusa band)	primary	71.4687				-117.354				10	1‒5								ALA, CAN, MT		ALA					CAN 10000151	CAN 599187
Eudicot	Asteraceae	Symphyotrichum pygmaeum (Lindl.) Brouillet & Selliah	Gillespie, L.J.; Saarela, J.M.; Doubt, J.; Bull, R.D.; Sokoloff, P.C.	10242	Gillespie, L.J.	2011		Symphyotrichum pygmaeum; Gillespie, L.J.; 2011	Gillespie et al.	Gillespie et al. 10242	Gillespie et al. 10242 (ALA, CAN, O)	Minto Inl. (head): Gillespie et al. 10242 (ALA, CAN, O)	2010-07-25	Northwest Territories	Inuvik	Victoria Island	Minto Inl. (head)	Head of Minto Inlet, end of eastern most inlet (N arm), coastal saline flat	Saline flat mostly bare cracked dry, often whitish on surface, Puccinellia arctica common and dominant toward outer edge, Puccinellia phryganodes dominant in small depressions adjacent to saline flat and along shore	primary	71.5185				-115.108				50	0–10								ALA, CAN, O		ALA					CAN 10000150	CAN 599185
Eudicot	Asteraceae	Symphyotrichum pygmaeum (Lindl.) Brouillet & Selliah	Porsild, A.E.	17214	Sokoloff, P.C.	2017		Aster pygmaeus | Symphyotrichum pygmaeum; Sokoloff, P.C.; 2017	Porsild	Porsild 17214	Porsild 17214 (CAN)	Read Is.: Porsild 17214 (CAN)	1949-07-27	Nunavut	Kitikmeot	Read Island	Read Is.	Read Island off S coast of Wollaston Peninsula		secondary	69.2014				-113.867				3000		Saarela, J.M.	2018-09-26		Nunavut: Read Island	Canadian Geographical Names Data Base (CGND)	NAD83		CAN								CAN 128144
Eudicot	Asteraceae	Symphyotrichum pygmaeum (Lindl.) Brouillet & Selliah	Ross, L.	23	Sokoloff, P.C.	2019-12-06		Aster sibiricus; Moss, E.H. | Symphyotrichum pygmaeum; Sokoloff, P.C.; 2019-12-06 image!	Ross	Ross 23	Ross 23 (ALTA)	Read Is.: Ross 23 (ALTA)	1941-07-25	Nunavut	Kitikmeot	Read Island	Read Is.	sandy clay near beach near Read Isl.	sand (y); clay	secondary	69.2014				-113.867				3000		Saarela, J.M.	2018-09-26		Nunavut: Read Island	Canadian Geographical Names Data Base (CGND)	NAD83		ALTA			ALTA VP 17461
Eudicot	Asteraceae	Symphyotrichum pygmaeum (Lindl.) Brouillet & Selliah	Jenness, D.	349a	Sokoloff, P.C.	2017		Symphyotrichum pygmaeum; Sokoloff, P.C.; 2017 | Aster sibiricus var. pygmaeus; Zamluk, E.A.; 2000-06 | Aster pygmaeus; Porsild, A.E.; 1947 | Aster sibiricus; Porsild, A.E.; 1937 | Aster sibiricus;	D. Jenness	D. Jenness 349a	D. Jenness 349a (CAN)	Wollaston Pen.: D. Jenness 349a (CAN)	1915-08	Nunavut	Kitikmeot	Victoria Island	Wollaston Pen.	Wollaston Land [Wollaston Peninsula]		secondary	69.4439				-115.699				80000		Saarela, J.M.	2019-11-06		Region: Kitikmeot; Site Name: Wollaston Peninsula (formerly Wollaston Land); Site Type: Peninsula; Notes: Collection date recorded as August 1915 (no specific date indicated on label). According to a hand drawn map in Jenness (1922: 126), in August 1915 Diamond Jenness travelled on Wollaston Peninsula from just northeast of Read Island westwards to a point just southeast of Cape Baring. Point geo…	Google Earth	WGS84	Earlier georeference: 69.766667, -115.2667. Extent 90000 m. Region: Kitikmeot; Site Name: Wollaston Peninsula (formerly Wollaston Land); Site Type: Peninsula; Notes: Note that part (approx. the northern 25%) of Wollaston Peninsula lies in Northwest Territories (Inuvik region). Estimated extent = 90 km; Source: Atlas of Canada, Natural Resources Canada at http://atlas.nrcan.gc.ca (Georef. by P. Wi…	CAN							CAN 10088665	CAN 102460
Eudicot	Asteraceae	Symphyotrichum pygmaeum (Lindl.) Brouillet & Selliah	Johansen, F.; Jenness, D.	349b	Sokoloff, P.C.	2017		Symphyotrichum pygmaeum; Sokoloff, P.C.; 2017 | Aster sibiricus | Aster sibiricus;	Johansen & D. Jenness	Johansen & D. Jenness 349b	Johansen & D. Jenness 349b (CAN)	Wollaston Pen.: Johansen & D. Jenness 349b (CAN)	1915-08	Nunavut	Kitikmeot	Victoria Island	Wollaston Pen.	Wollaston Land [Wollaston Peninsula]		secondary	69.4439				-115.699				80000		Saarela, J.M.	2019-11-06		Region: Kitikmeot; Site Name: Wollaston Peninsula (formerly Wollaston Land); Site Type: Peninsula; Notes: Collection date recorded as August 1915 (no specific date indicated on label). According to a hand drawn map in Jenness (1922: 126), in August 1915 Diamond Jenness travelled on Wollaston Peninsula from just northeast of Read Island westwards to a point just southeast of Cape Baring. Point geo…	Google Earth	WGS84	Earlier georeference: 69.766667, -115.2667. Extent 90000 m. Region: Kitikmeot; Site Name: Wollaston Peninsula (formerly Wollaston Land); Site Type: Peninsula; Notes: Note that part (approx. the northern 25%) of Wollaston Peninsula lies in Northwest Territories (Inuvik region). Estimated extent = 90 km; Source: Atlas of Canada, Natural Resources Canada at http://atlas.nrcan.gc.ca (Georef. by P. Wi…	CAN								CAN 504584
Eudicot	Asteraceae	Taraxacum	Bennett, B.A.; Mackenzie, W.; McLennan, D.	14-0400	Bennett, B.A.				Bennett et al.	Bennett et al. 14-0400	Bennett et al. 14-0400 (UBC)	Trunsky L.: Bennett et al. 14-0400 (UBC)	2014-07-20	Nunavut	Kitikmeot	Victoria Island	Trunsky L.	Trunsky Lake	Moist Dryas integrifolia slopes out of limestone morainal till with Carex scirpoidea, C. membranacea, Potentilla subvahliana, Poa arctica, Astragalus richardsonii, and Pedicularis lanata.	primary	69.8322				-105.481					88								UBC
Eudicot	Asteraceae	Taraxacum ceratophorum (Ledeb.) DC.	Gillespie, L.J.; Saarela, J.M.; Consaul, L.L.; Bull, R.D.	7698	Saarela, J.M.	2018		Taraxacum ceratophorum | Taraxacum ceratophorum | Taraxacum ceratophorum; Saarela, J.M.; 2018	Gillespie et al.	Gillespie et al. 7698	Gillespie et al. 7698 (CAN, MT)	Oterkvik Pt.: Gillespie et al. 7698 (CAN, MT)	2008-07-07	Nunavut	Kitikmeot	Victoria Island	Oterkvik Pt.	Oterkvik Point vicinity, low rocky hills at coast	Low rocky hills by coast; outcrop of dark grey igneous rock.	primary	68.5256				-111.999					0‒20				Longitude coordinates recorded on label 112° 59' 58" W are an error; correct longitude is 111° 59' 58" W; correctd by JM Saarela, 2019-05-10.]		WGS117		CAN, MT								CAN 593044
Eudicot	Asteraceae	Taraxacum ceratophorum (Ledeb.) DC.	Gillespie, L.J.; Saarela, J.M.; Consaul, L.L.; Bull, R.D.	7699	Saarela, J.M.	2018		Taraxacum ceratophorum | Taraxacum ceratophorum | Taraxacum ceratophorum; Saarela, J.M.; 2018	Gillespie et al.	Gillespie et al. 7699	Gillespie et al. 7699 (CAN)	Oterkvik Pt.: Gillespie et al. 7699 (CAN)	2008-07-07	Nunavut	Kitikmeot	Victoria Island	Oterkvik Pt.	Oterkvik Point vicinity, low rocky hills at coast	Low rocky hills by coast; outcrop of dark grey igneous rock.	primary	68.5256				-111.999					0‒20				Longitude coordinates recorded on label 112° 59' 58" W are an error; correct longitude is 111° 59' 58" W; correctd by JM Saarela, 2019-05-10.]		WGS117		CAN								CAN 593045
Eudicot	Asteraceae	Taraxacum ceratophorum (Ledeb.) DC.	Gillespie, L.J.; Saarela, J.M.; Consaul, L.L.; Bull, R.D.	8217	Saarela, J.M.	2018		Taraxacum ceratophorum | Taraxacum ceratophorum | Taraxacum ceratophorum; Saarela, J.M.; 2018	Gillespie et al.	Gillespie et al. 8217	Gillespie et al. 8217 (CAN)	Murray Pt.: Gillespie et al. 8217 (CAN)	2008-07-21	Nunavut	Kitikmeot	Victoria Island	Murray Pt.	Murray Point, W side of Wilbank Bay	Sand-pebble beach.	primary	68.5928				-110.307					0‒2						WGS84		CAN								CAN 593079
Eudicot	Asteraceae	Taraxacum ceratophorum (Ledeb.) DC.	Gillespie, L.J.; Saarela, J.M.; Consaul, L.L.; Bull, R.D.	8012	Saarela, J.M.	2018		Taraxacum ceratophorum | Taraxacum ceratophorum | Taraxacum ceratophorum; Saarela, J.M.; 2018	Gillespie et al.	Gillespie et al. 8012	Gillespie et al. 8012 (CAN, MT)	Johansen Bay: Gillespie et al. 8012 (CAN, MT)	2008-07-16	Nunavut	Kitikmeot	Victoria Island	Johansen Bay	Coast opposite Richardson Islands, ca. 18 km E of Johansen Bay airstrip	Narrow stony/rocky shoreline, beach ~5 m wide, moist tundra behind beach on south-facing slope.	primary	68.5983				-110.657					0‒5						WGS84		CAN, MT								CAN 593060
Eudicot	Asteraceae	Taraxacum ceratophorum (Ledeb.) DC.	Gillespie, L.J.; Saarela, J.M.; Consaul, L.L.; Bull, R.D.	8089	Saarela, J.M.	2018		Taraxacum ceratophorum | Taraxacum ceratophorum | Taraxacum ceratophorum; Saarela, J.M.; 2018	Gillespie et al.	Gillespie et al. 8089	Gillespie et al. 8089 (ALA, CAN)	Johansen Bay: Gillespie et al. 8089 (ALA, CAN)	2008-07-20	Nunavut	Kitikmeot	Victoria Island	Johansen Bay	W end of Johansen Bay at mouth of Mackenzie Creek	High steeply sloped sandy river bank.	primary	68.6011				-111.352					0‒20						WGS84		ALA, CAN		ALA 254466						CAN 593067
Eudicot	Asteraceae	Taraxacum ceratophorum (Ledeb.) DC.	Gillespie, L.J.; Saarela, J.M.; Consaul, L.L.; Bull, R.D.	8153	Saarela, J.M.	2018		Taraxacum ceratophorum | Taraxacum ceratophorum | Taraxacum ceratophorum; Saarela, J.M.; 2018	Gillespie et al.	Gillespie et al. 8153	Gillespie et al. 8153 (ALA, ALTA, BABY, CAN, MT, O, UBC)	Johansen Bay: Gillespie et al. 8153 (ALA, ALTA, BABY, CAN, MT, O, UBC)	2008-07-20	Nunavut	Kitikmeot	Victoria Island	Johansen Bay	Pingo, 23 km W of Johansen Bay airstrip	Fine sandy-silty substrate, 50% vegetation cover, grasses dominant.	primary	68.6064				-111.673					100‒120						WGS84		ALA, ALTA, BABY, CAN, MT, O, UBC		ALA	ALTA VP 133039		BABY-07239			CAN 593075
Eudicot	Asteraceae	Taraxacum ceratophorum (Ledeb.) DC.	Gillespie, L.J.; Saarela, J.M.; Consaul, L.L.; Bull, R.D.	7977	Saarela, J.M.	2018		Taraxacum ceratophorum | Taraxacum ceratophorum | Taraxacum ceratophorum; Saarela, J.M.; 2018	Gillespie et al.	Gillespie et al. 7977	Gillespie et al. 7977 (CAN, MT)	Johansen Bay: Gillespie et al. 7977 (CAN, MT)	2008-07-14	Nunavut	Kitikmeot	Victoria Island	Johansen Bay	Rocky hills S of large unnamed lake ca. 18 km ENE of Johansen Bay airstrip	Ridge-peak at edge of summit plateau; rocky habitat with patches of willow-sedge tundra; 50% vegetation cover.	primary	68.6453				-110.656					130						WGS84		CAN, MT								CAN 593055
Eudicot	Asteraceae	Taraxacum ceratophorum (Ledeb.) DC.	Gillespie, L.J.; Saarela, J.M.; Consaul, L.L.; Bull, R.D.	8040	Saarela, J.M.	2018		Taraxacum ceratophorum | Taraxacum ceratophorum | Taraxacum ceratophorum; Saarela, J.M.; 2018	Gillespie et al.	Gillespie et al. 8040	Gillespie et al. 8040 (CAN)	Johansen Bay: Gillespie et al. 8040 (CAN)	2008-07-18	Nunavut	Kitikmeot	Victoria Island	Johansen Bay	Johansen Bay, 18 km ENE of airstrip, Nakoyoktok River at outflow of large unnamed lake	Hummocky Dryas-willow-sedge tundra; dark grey igneous rock. In seasonally wet soil at edge of small lake. Growing in peaty mounds. About 100 scattered plants in population; covering area about 50x20 m	primary	68.6569				-110.708					20‒30						NAD83		CAN								CAN 593062
Eudicot	Asteraceae	Taraxacum ceratophorum (Ledeb.) DC.	Edlund, S.A.; Argus, G.W.	12728	Saarela, J.M.	2018		Taraxacum lacerum; Edlund, S.A. | Taraxacum ceratophorum; Saarela, J.M.; 2018	Edlund & Argus	Edlund & Argus 12728	Edlund & Argus 12728 (CAN)	Cape Colborne: Edlund & Argus 12728 (CAN)	1987-08-15	Nunavut	Kitikmeot	Victoria Island	Cape Colborne	Cape Colborne, 13 km SE of cape on N side of Queen Maude Gulf; Site 54	Flights of coastal marine beaches. Sand and shingle gravel beaches below 100 ft cliffs.	primary	68.8833				-105													CAN								CAN 526731
Eudicot	Asteraceae	Taraxacum ceratophorum (Ledeb.) DC.	Edlund, S.A.; Argus, G.W.	12729	Saarela, J.M.	2018		Taraxacum lacerum; Edlund, S.A. | Taraxacum holmenianum; Brouillet, L.; Aiken, S.; 2002-05 | Taraxacum ceratophorum | Taraxacum holmenianum | Taraxacum ceratophorum; Saarela, J.M.; 2018	Edlund & Argus	Edlund & Argus 12729	Edlund & Argus 12729 (CAN)	Cape Colborne: Edlund & Argus 12729 (CAN)	1987-08-15	Nunavut	Kitikmeot	Victoria Island	Cape Colborne	Cape Colborne, 13 km SE of cape on N side of Queen Maude Gulf; Site 54	Flights of coastal marine beaches. Sand and shingle gravel beaches below 100 ft cliffs.	primary	68.8833				-105											NAD83		CAN								CAN 526732
Eudicot	Asteraceae	Taraxacum ceratophorum (Ledeb.) DC.	Gillespie, L.J.; Saarela, J.M.; Consaul, L.L.; Bull, R.D.	7755	Saarela, J.M.	2018		Taraxacum ceratophorum | Taraxacum ceratophorum | Taraxacum ceratophorum; Saarela, J.M.; 2018	Gillespie et al.	Gillespie et al. 7755	Gillespie et al. 7755 (CAN)	Clouston Bay: Gillespie et al. 7755 (CAN)	2008-07-08	Nunavut	Kitikmeot	Victoria Island	Clouston Bay	Vicinity of river flowing into Clouston Bay, 3–4 km from river mouth	Steep S-facing river bank; 50-90% vegetation cover; sandy-silt substrate.	primary	69.0442				-113.421					10‒20						WGS84		CAN								CAN 593047
Eudicot	Asteraceae	Taraxacum ceratophorum (Ledeb.) DC.	Gillespie, L.J.; Saarela, J.M.; Consaul, L.L.; Bull, R.D.	8488	Saarela, J.M.	2018		Taraxacum hyparcticum | Taraxacum hyparcticum | Taraxacum ceratophorum; Saarela, J.M.; 2018	Gillespie et al.	Gillespie et al. 8488	Gillespie et al. 8488 (ALA, CAN, MT, O)	Cambridge Bay: Gillespie et al. 8488 (ALA, CAN, MT, O)	2008-07-27	Nunavut	Kitikmeot	Victoria Island	Cambridge Bay	Valley at W end of West Arm bay, 5 km W of Cambridge Bay	Dryas-sedge tundra.	primary	69.1				-105.234					10‒20						NAD83		ALA, CAN, MT, O		ALA						CAN 593090
Eudicot	Asteraceae	Taraxacum ceratophorum (Ledeb.) DC.	Ponomarenko, S.	VI-312	Saarela, J.M.	2019-03		Taraxacum holmenianum; Ponomarenko, S. | Taraxacum ceratophorum; Saarela, J.M.; 2019-03	Ponomarenko	Ponomarenko VI-312	Ponomarenko VI-312 (CAN)	Cambridge Bay: Ponomarenko VI-312 (CAN)	2018-07-26	Nunavut	Kitikmeot	Victoria Island	Cambridge Bay	close to sea shore, about 15 km W of Cambridge Bay.	Sea shore above the upper beach on beach gravel with some organic accumulation. Large population. Growing with Taraxacum and Chamerion latifolium. Mesic meadow-like community. Apparently nutrient-rich site.	primary	69.1069				-105.363													CAN							CAN
Eudicot	Asteraceae	Taraxacum ceratophorum (Ledeb.) DC.	Edlund, S.A.; Argus, G.W.	12860	Saarela, J.M.	2018		Taraxacum lacerum; Edlund, S.A. | Taraxacum ceratophorum; Saarela, J.M.; 2018	Edlund & Argus	Edlund & Argus 12860	Edlund & Argus 12860 (CAN)	Cambridge Bay: Edlund & Argus 12860 (CAN)	1987-08-19	Nunavut	Kitikmeot	Victoria Island	Cambridge Bay	Augustus Hills, N shore of Dease Strait, ca. 24 km W of Cambridge Bay; Site 87	Deeply dissected sandy ridges and slopes on south-facing hills.	primary	69.1833				-105.617													CAN								CAN 526863
Eudicot	Asteraceae	Taraxacum ceratophorum (Ledeb.) DC.	Edlund, S.A.; Roncato-Spencer, C.	51	Saarela, J.M.	2018	Taraxacum holmenianum, Saarela, Jeffery M.; 2018 | Taraxacum ceratophorum, Saarela, Jeffery M.; 2018	Taraxacum ceratophorum; Edlund, S.A.; 1987 | Taraxacum hyperboreum | Taraxacum holmenianum; Brouillet, L.; Aiken, S.; 2002-05 | Taraxacum officinale subsp. ceratophorum; Zamluk, E.A.; 2000-06	Edlund & Roncato-Spencer	Edlund & Roncato-Spencer 51	Edlund & Roncato-Spencer 51 (CAN 524343-mixed, with T. holmenianum)	Namaycush L.: Edlund & Roncato-Spencer 51 (CAN 524343-mixed, with T. holmenianum)	1987-07-17	Nunavut	Kitikmeot	Victoria Island	Namaycush L.	Namaycush Lake, E of; near base camp, shallow system of N-S oriented drumlin ridges and intervening swales, composed of alkaline silty till	Well drained recently slumped silt on local stream floodplain. Pioneer species. (= T. hyperboreum Dahlst.)	primary	70.6667				-107.55											NAD83		CAN 524343-mixed, with T. holmenianum								CAN 524343-mixed, with Taraxacum holmenianum
Eudicot	Asteraceae	Taraxacum ceratophorum (Ledeb.) DC.	Edlund, S.A.	31	Zamluk, E.A.	2000-06		Taraxacum ceratophorum; Edlund, S.A.; 1987 | Taraxacum hyperboreum | Taraxacum officinale subsp. ceratophorum;	Edlund	Edlund 31	Edlund 31 (CAN)	Namaycush L.: Edlund 31 (CAN)	1987-07-11	Nunavut	Kitikmeot	Victoria Island	Namaycush L.	Namaycush Lake, E of; drumlin ridge crest composed of silt with lag gravel, well manured knob, with numerous lemming burrows; Site 25	Colonizing species on silt around turfy knob.	primary	70.6667				-107.517													CAN								CAN 527898
Eudicot	Asteraceae	Taraxacum ceratophorum (Ledeb.) DC.	Saarela, J.M.; Bull, R.D.	1467	Sokoloff, P.C.	2011		Taraxacum ceratophorum; Sokoloff, P.C.; 2011 | Taraxacum ceratophorum; Gillespie, L.J.; 2012 | Taraxacum ceratophorum; Sokoloff, P.C.; 2011	Saarela & Bull	Saarela & Bull 1467	Saarela & Bull 1467 (ALA, ari, CAN, MT, O, UBC)	Ulukhaktok: Saarela & Bull 1467 (ALA, ari, CAN, MT, O, UBC)	2010-07-05	Northwest Territories	Inuvik	Victoria Island	Ulukhaktok	Coastal areas and along roads/buildings at the head of Queen's Bay in central Ulukhaktok (vicinity of Arctic Char Inn)	Growing in disturbed rocky ground around buildings and along roads in Ulukhaktok.	primary	70.7362				-117.77					4								ALA, ari, CAN, MT, O, UBC		ALA		ari				CAN 599052
Eudicot	Asteraceae	Taraxacum ceratophorum (Ledeb.) DC.	Gillespie, L.J.; Saarela, J.M.; Doubt, J.; Bull, R.D.; Sokoloff, P.C.	9877	Saarela, J.M.	2018		Taraxacum hyparcticum | Taraxacum hyparcticum; Sokoloff, P.C.; 2011 | Taraxacum ceratophorum; Saarela, J.M.; 2018	Gillespie et al.	Gillespie et al. 9877	Gillespie et al. 9877 (ari, CAN, MT)	Kuujjua R.: Gillespie et al. 9877 (ari, CAN, MT)	2010-07-16	Northwest Territories	Inuvik	Victoria Island	Kuujjua R.	Enclosed valley S of "Fish Lake" on lower Kuujjua River, 17 km SE of Minto Inlet	Lush vegetation around round rocky knoll overlooking colony on bird perch.	primary	71.1817				-116.452				3	135								ari, CAN, MT				ari			CAN 10001390	CAN 599051
Eudicot	Asteraceae	Taraxacum ceratophorum (Ledeb.) DC.	Gillespie, L.J.; Saarela, J.M.; Doubt, J.; Bull, R.D.; Sokoloff, P.C.	9745	Saarela, J.M.	2018		Taraxacum ceratophorum | Taraxacum ceratophorum; Gillespie, L.J.; 2012 | Taraxacum ceratophorum; Sokoloff, P.C.; 2011 | Taraxacum ceratophorum; Saarela, J.M.; 2018	Gillespie et al.	Gillespie et al. 9745	Gillespie et al. 9745 (ari, CAN, MT)	Kuujjua R.: Gillespie et al. 9745 (ari, CAN, MT)	2010-07-13	Northwest Territories	Inuvik	Victoria Island	Kuujjua R.	Plateau E of "Fish Lake" on lower Kuujjua River, 17 km SE of Minto Inlet, ca. 4 km E of Ulukhaktok Fishing Camp	S-facing camp above lake; dry, stony.	primary	71.2046				-116.383				4	95‒100								ari, CAN, MT				ari			CAN 10001398	CAN 599086
Eudicot	Asteraceae	Taraxacum ceratophorum (Ledeb.) DC.	Gillespie, L.J.; Saarela, J.M.; Doubt, J.; Bull, R.D.; Sokoloff, P.C.	9928	Saarela, J.M.	2018		Taraxacum ceratophorum | Taraxacum ceratophorum; Sokoloff, P.C.; 2011 | Taraxacum ceratophorum; Saarela, J.M.; 2018	Gillespie et al.	Gillespie et al. 9928	Gillespie et al. 9928 (ari, CAN, MT)	Kuujjua R.: Gillespie et al. 9928 (ari, CAN, MT)	2010-07-17	Northwest Territories	Inuvik	Victoria Island	Kuujjua R.	Shore of Kuujjua River delta at Minto Inlet	Dryas-willow meadow behind beach by river mouth, old camp area (rusted metal remains)	primary	71.2563				-116.827				100	2–5								ari, CAN, MT				ari			CAN 10001396	CAN 599087
Eudicot	Asteraceae	Taraxacum ceratophorum (Ledeb.) DC.	Gillespie, L.J.; Saarela, J.M.; Doubt, J.; Bull, R.D.; Sokoloff, P.C.	10278	Saarela, J.M.	2018		Taraxacum ceratophorum | Taraxacum ceratophorum; Sokoloff, P.C.; 2011 | Taraxacum ceratophorum; Saarela, J.M.; 2018	Gillespie et al.	Gillespie et al. 10278	Gillespie et al. 10278 (CAN)	Minto Inl. (head): Gillespie et al. 10278 (CAN)	2010-07-25	Northwest Territories	Inuvik	Victoria Island	Minto Inl. (head)	Esker on plain 3 km S of head of Minto Inlet	Top of esker, steep lower slope of esker above river ~ 15 m	primary	71.4527				-115.284				10	20								CAN							CAN 10001399	CAN 599049
Eudicot	Asteraceae	Taraxacum ceratophorum (Ledeb.) DC.	Gillespie, L.J.; Saarela, J.M.; Doubt, J.; Bull, R.D.; Sokoloff, P.C.	9546	Saarela, J.M.	2018		Taraxacum ceratophorum | Taraxacum ceratophorum; Sokoloff, P.C.; 2011 | Taraxacum ceratophorum; Saarela, J.M.; 2018	Gillespie et al.	Gillespie et al. 9546	Gillespie et al. 9546 (ALA, ari, CAN, MT, O, US, WIN)	Boot Inl.: Gillespie et al. 9546 (ALA, ari, CAN, MT, O, US, WIN)	2010-07-09	Northwest Territories	Inuvik	Victoria Island	Boot Inl.	Small conical hill E of small round lake (~1 km diameter) ca. 4 km N of Boot Inlet on N side of Minto Inlet	Rocky river terrace.	primary	71.5105				-117.338				20	80‒90								ALA, ari, CAN, MT, O, US, WIN		ALA		ari			CAN 10001397	CAN 599078
Eudicot	Asteraceae	Taraxacum ceratophorum (Ledeb.) DC.	Gillespie, L.J.; Saarela, J.M.; Doubt, J.; Bull, R.D.; Sokoloff, P.C.	10113	Saarela, J.M.	2018		Taraxacum ceratophorum | Taraxacum ceratophorum; Sokoloff, P.C.; 2011 | Taraxacum ceratophorum; Saarela, J.M.; 2018	Gillespie et al.	Gillespie et al. 10113	Gillespie et al. 10113 (ALA, ari, CAN, MO, MT, US, WIN)	Minto Inl. (head): Gillespie et al. 10113 (ALA, ari, CAN, MO, MT, US, WIN)	2010-07-23	Northwest Territories	Inuvik	Victoria Island	Minto Inl. (head)	River valley at N head of Minto Inlet, [approx.] 3 km from Inlet.	Floodplain of braided river, flat (sand-cobble between river channels; patches of Salix alaxensis shrubs (to 50 cm)).	primary	71.563				-115.379				50	24						WGS84		ALA, ari, CAN, MO, MT, US, WIN		ALA		ari			CAN 10001395	CAN 599085
Eudicot	Asteraceae	Taraxacum ceratophorum (Ledeb.) DC.	Edlund, S.A.	117	Saarela, J.M.	2017			Edlund	Edlund 117	Edlund 117 (CAN)	Minto Inl. (head): Edlund 117 (CAN)	1983-07-10	Northwest Territories	Inuvik	Victoria Island	Minto Inl. (head)	Minto Inlet		primary	71.5667				-115.35													CAN							CAN 10015176
Eudicot	Asteraceae	Taraxacum ceratophorum (Ledeb.) DC.	Edlund, S.A.	598	Saarela, J.M.	2018		Taraxacum lacerum; Edlund, S.A.; 1986-03 | Taraxacum ceratophorum; Saarela, J.M.; 2018	Edlund	Edlund 598	Edlund 598 (CAN)	Minto Inl. (head): Edlund 598 (CAN)	1982-08-01	Northwest Territories	Inuvik	Victoria Island	Minto Inl. (head)	Minto Inlet, head of raised fluvial terraces of modern floodplain	Moist gravel and rich organic sand under tall willow thicket.	primary	71.5667				-115.35													CAN								CAN 502424
Eudicot	Asteraceae	Taraxacum ceratophorum (Ledeb.) DC.	Edlund, S.A.	147	Saarela, J.M.	2018		Taraxacum officinale subsp. ceratophorum | Taraxacum lacerum; Edlund, S.A.; 1986 | Taraxacum ceratophorum; Edlund, S.A.; 1986 | Taraxacum ceratophorum; Saarela, J.M.; 2018	Edlund	Edlund 147	Edlund 147 (CAN)	Minto Inl. (head): Edlund 147 (CAN)	1983-07-13	Northwest Territories	Inuvik	Victoria Island	Minto Inl. (head)	Minto Inlet, raised fluvial terraced parallel modern floodplain of sheltered valley	Sandy river bar, in eroding mineral soil near willow thickets.	primary	71.5667				-115.35													CAN								CAN 502454
Eudicot	Asteraceae	Taraxacum ceratophorum (Ledeb.) DC.	Stephens, H.A.	1257	Porsild, A.E.				Stephens	Stephens 1257	Stephens 1257 (KSTC)	Cambridge Bay: Stephens 1257 (KSTC)	1962-08-16	Nunavut	Kitikmeot	Victoria Island	Cambridge Bay	Cambridge Bay		secondary	69.1139				-105.053				1000		Saarela, J.M.	2019-04-26		Nunavut, Victoria Island, Cambridge Bay.	Canadian Geographical Names Data Base (CGND)	NAD83		KSTC
Eudicot	Asteraceae	Taraxacum ceratophorum (Ledeb.) DC.	Myers, B.J.; Hainault, R.	2125	Saarela, J.M.	2015		Taraxacum lacerum; Hainault, R.; without date	Myers & Hainault	Myers & Hainault 2125	Myers & Hainault 2125 (DAO)	Ferguson L. [Tahiryuaq]: Myers & Hainault 2125 (DAO)	1962-08-02	Nunavut	Kitikmeot	Victoria Island	Ferguson L. [Tahiryuaq]	Head of Ferguson River [Ekalluk River]		secondary	69.4013				-106.243				1000		Saarela, J.M.	2018-06-08		western end of Ferguson Lake where Ferguson River [Ekalluk River] begins	Google Earth Pro	WGS84		DAO
Eudicot	Asteraceae	Taraxacum ceratophorum (Ledeb.) DC.	Porsild, A.E.	17344	J.M. Saarela	2017			Porsild	Porsild 17344	Porsild 17344 (CAN)	Ulukhaktok: Porsild 17344 (CAN)	1949-08-08	Northwest Territories	Inuvik	Victoria Island	Ulukhaktok	Vicinity of Holman Island [Ulukhaktok] trading post, E side of Kings Bay		secondary	70.7358				-117.769				2000		Wise, P.	2011-03-15		Region: Inuvik; Site Name: Ulukhaktok, Victoria Island; Site Type: Hamlet; Notes: Holman Island almost certainly refers to the hamlet of Holman, frequently referred to as Holman Island, rather than the offshore island of the same name. holman was the site of a Hudson's Bay trading post, exact site not determined. Holman was renamed Ulukhaktok in 2006; Source: Google Earth (Georef. notes for CAN 1…	Google Earth	WGS84		CAN								CAN 128184
Eudicot	Asteraceae	Taraxacum ceratophorum (Ledeb.) DC.	Porsild, A.E.	17345	J.M. Saarela	2017			Porsild	Porsild 17345	Porsild 17345 (CAN)	Ulukhaktok: Porsild 17345 (CAN)	1949-08-08	Northwest Territories	Inuvik	Victoria Island	Ulukhaktok	Vicinity of Holman Island [Ulukhaktok] trading post, E side of Kings Bay		secondary	70.7358				-117.769				2000		Wise, P.	2011-03-15		Region: Inuvik; Site Name: Ulukhaktok, Victoria Island; Site Type: Hamlet; Notes: Holman Island almost certainly refers to the hamlet of Holman, frequently referred to as Holman Island, rather than the offshore island of the same name. holman was the site of a Hudson's Bay trading post, exact site not determined. Holman was renamed Ulukhaktok in 2006; Source: Google Earth (Georef. notes for CAN 1…	Google Earth	WGS84		CAN								CAN 128185
Eudicot	Asteraceae	Taraxacum ceratophorum (Ledeb.) DC.	Edlund, S.A.	782	Saarela, J.M.	2017		Taraxacum lacerum; Edlund, S.A.; 1986-03 | Taraxacum ceratophorum; Saarela, J.M.; 2017 | Taraxacum holmenianum; Brouillet, L.; Aiken, S.; 2002	Edlund	Edlund 782	Edlund 782 (CAN)	Ulukhaktok: Edlund 782 (CAN)	1982-08-05	Northwest Territories	Inuvik	Victoria Island	Ulukhaktok	Holman [Ulukhaktok], marine reworked, weakly alkaline till plain; Site 273	Moderately disturbed dune system near seashore.	secondary	70.7367				-117.772				2000		Saarela, J.M.	2019-05-13		Northwest Territories, Victoria Island, Ulukhaktok (formerly Holman/Holman Island). Primary coordinates on label (70° 43' N 117° 43' W) are imprecise, marking a site ca. 2.5 km south of Holman [Ulukhaktok].	Canadian Geographical Names Data Base (CGND)	NAD83		CAN								CAN 502421
Eudicot	Asteraceae	Taraxacum ceratophorum (Ledeb.) DC.	Edlund, S.A.	363	Saarela, J.M.			Taraxacum lacerum; Edlund, S.A.; 1986-03 | Taraxacum ceratophorum; Saarela, J.M.; 2017 | Taraxacum holmenianum; Brouillet, L.; Aiken, S.; 2002	Edlund	Edlund 363	Edlund 363 (CAN)	Ulukhaktok: Edlund 363 (CAN)	1982-07-16	Northwest Territories	Inuvik	Victoria Island	Ulukhaktok	Holman [Ulukhaktok], alkaline gravel and sand along shoulder of road to water supply NE of town (near site 271)	Disturbed area adjacent to garbage dump.	secondary	70.7394				-117.769				500		Saarela, J.M.			Northwest Territories, Victoria Island, Ulukhaktok (formerly Holman/Holman Island), vicinity of solid waste facility (garbage dump) on road to RCAF Lake. Primary coordinates on label (70° 43' N 117° 43' W) are imprecise, marking a site ca. 2.5 km south of Holman [Ulukhaktok].	Google Earth	WGS84		CAN								CAN 502419
Eudicot	Asteraceae	Taraxacum ceratophorum (Ledeb.) DC.	Edlund, S.A.	757	Edlund, S.A.	1986-03	Taraxacum ceratophorum | Taraxacum ceratophorum	Taraxacum lacerum; Edlund, S.A.; 1986-03	Edlund	Edlund 757	Edlund 757 (CAN)	Ulukhaktok: Edlund 757 (CAN)	1982-08-04	Northwest Territories	Inuvik	Victoria Island	Ulukhaktok	Holman [Ulukhaktok], alkaline gravel and sand along shoulder of road to water supply NE of town (near site 271)	Well drained disturbed terrain.	secondary	70.7394				-117.769				500		Saarela, J.M.			Northwest Territories, Victoria Island, Ulukhaktok (formerly Holman/Holman Island), vicinity of solid waste facility (garbage dump) on road to RCAF Lake. Primary coordinates on label (70° 43' N 117° 43' W) are imprecise, marking a site ca. 2.5 km south of Holman [Ulukhaktok].	Google Earth	WGS84		CAN								CAN 502420
Eudicot	Asteraceae	Taraxacum holmenianum Sahlin	Gillespie, L.J.; Saarela, J.M.; Consaul, L.L.; Bull, R.D.	8034	Saarela, J.M.	2018		Taraxacum holmenianum; Saarela, J.M.; 2018	Gillespie et al.	Gillespie et al. 8034	Gillespie et al. 8034 (CAN)	Johansen Bay: Gillespie et al. 8034 (CAN)	2008-07-16	Nunavut	Kitikmeot	Victoria Island	Johansen Bay	Ridge S of large unamed lake, 3 km SE of Nakoyoktok R at lake outlflow	Rocky ridge on side of mountain. Dark grey igneous rock. Patches of sedge and Dryas integrifolia in depression between rock slab outcrop.	primary	68.6372				-110.668					100						WGS84		CAN								CAN 593061
Eudicot	Asteraceae	Taraxacum holmenianum Sahlin	Gillespie, L.J.; Saarela, J.M.; Consaul, L.L.; Bull, R.D.	7998	Saarela, J.M.	2018		Taraxacum ceratophorum | Taraxacum ceratophorum | Taraxacum holmenianum; Saarela, J.M.; 2018	Gillespie et al.	Gillespie et al. 7998	Gillespie et al. 7998 (CAN, MT)	Johansen Bay: Gillespie et al. 7998 (CAN, MT)	2008-07-16	Nunavut	Kitikmeot	Victoria Island	Johansen Bay	Flat to gently sloped ground SE of large unnamed lake, 18 km ENE of Johansen Bay airstrip	Moist sandy silt, flat to gently sloping partly bare areas; 50-75% vegetation cover, willow and alkali grass dominant.	primary	68.6442				-110.7					20‒30						WGS84		CAN, MT								CAN 593056
Eudicot	Asteraceae	Taraxacum holmenianum Sahlin	Gillespie, L.J.; Saarela, J.M.; Consaul, L.L.; Bull, R.D.	8168	Saarela, J.M.	2018		Taraxacum holmenianum | Taraxacum holmenianum | Taraxacum holmenianum; Saarela, J.M.; 2018	Gillespie et al.	Gillespie et al. 8168	Gillespie et al. 8168 (CAN)	Johansen Bay: Gillespie et al. 8168 (CAN)	2008-07-20	Nunavut	Kitikmeot	Victoria Island	Johansen Bay	Flat topped steep sided hill, 11 km NE of Johansen Bay airstrip	Top of calcareous mesa, near edge above cliff.	primary	68.6506				-110.924					150‒180						WGS84		CAN								CAN 593076
Eudicot	Asteraceae	Taraxacum holmenianum Sahlin	Gillespie, L.J.; Saarela, J.M.; Consaul, L.L.; Bull, R.D.	7873a	Saarela, J.M.	2018		Taraxacum ceratophorum | Taraxacum ceratophorum; Gillespie, L.J.; 2009 | Taraxacum holmenianum; Saarela, J.M.; 2018	Gillespie et al.	Gillespie et al. 7873a	Gillespie et al. 7873a (CAN)	Johansen Bay: Gillespie et al. 7873a (CAN)	2008-07-12	Nunavut	Kitikmeot	Victoria Island	Johansen Bay	Johansen Bay, 18 km ENE of main coastal airstrip, Nakoyoktok River at outflow of large unnamed lake	Hummocky Dryas-willow-sedge tundra; dark grey igneous rock.	primary	68.6569				-110.708					20‒30						WGS84		CAN								CAN 592750
Eudicot	Asteraceae	Taraxacum holmenianum Sahlin	Gillespie, L.J.; Saarela, J.M.; Consaul, L.L.; Bull, R.D.	8282	Saarela, J.M.	2018		Taraxacum holmenianum | Taraxacum holmenianum | Taraxacum holmenianum; Saarela, J.M.; 2018	Gillespie et al.	Gillespie et al. 8282	Gillespie et al. 8282 (CAN, MT)	Sinclair Cr.: Gillespie et al. 8282 (CAN, MT)	2008-07-22	Nunavut	Kitikmeot	Victoria Island	Sinclair Cr.	S of Sinclair Creek North Warning System site (abandoned DEW-line site), approximately 1 km N of coast	Small valley with creek. Open frost-heaved knolls; dark peaty substrate.	primary	68.7261				-109.104					10‒20						WGS84		CAN, MT								CAN 593083
Eudicot	Asteraceae	Taraxacum holmenianum Sahlin	Gillespie, L.J.; Saarela, J.M.; Consaul, L.L.; Bull, R.D.	7753	Gillespie, L.J.	2012		Taraxacum hyparcticum | Taraxacum holmenianum; Gillespie, L.J.; 2012	Gillespie et al.	Gillespie et al. 7753	Gillespie et al. 7753 (ALA, CAN, MT, O)	Clouston Bay: Gillespie et al. 7753 (ALA, CAN, MT, O)	2008-07-08	Nunavut	Kitikmeot	Victoria Island	Clouston Bay	Vicinity of river flowing into Clouston Bay, 3–4 km from river mouth	Moist to wet meadow on river flats.	primary	69.0442				-113.421					10‒20						WGS84		ALA, CAN, MT, O		ALA					CAN 10001376	CAN 592270
Eudicot	Asteraceae	Taraxacum holmenianum Sahlin	Ponomarenko, S.	VI-074	Ponomarenko, S.			Taraxacum holmenianum; Ponomarenko, S. | Taraxacum holmenianum; Saarela, J.M.; 2019-03	Ponomarenko	Ponomarenko VI-074	Ponomarenko VI-074 (CAN)	Cambridge Bay: Ponomarenko VI-074 (CAN)	2018-07-13	Nunavut	Kitikmeot	Victoria Island	Cambridge Bay	W of Cambridge Bay, Long Point.	Sand dune.	primary	69.0937				-105.44													CAN							CAN
Eudicot	Asteraceae	Taraxacum holmenianum Sahlin	Bennett, B.A.; McLennan, D.; Mackenzie, W.; Meidinger, D.; Turner, D.	13-0275	Bennett, B.A.	2013-07		Taraxacum phymatocarpum; Bennett, B.A.; 2013-07 | Taraxacum holmenianum; Saarela, J.M.; 2019-09-06	Bennett et al.	Bennett et al. 13-0275	Bennett et al. 13-0275 (BABY, CAN, CHARS, OD, UBC)	Cambridge Bay: Bennett et al. 13-0275 (BABY, CAN, CHARS, OD, UBC)	2013-07-17	Nunavut	Kitikmeot	Victoria Island	Cambridge Bay	Cambridge Bay, W end of bay above Flagstaff Point	Windswept Dryas integrifolia / Salix arctica ridge on fractured limestone bedrock with Draba cinerea, Potentilla subvahliana, Poa glauca, Saxifraga tricuspidata, Oxytropis arctica, mosses and lichens.	primary	69.1011				-105.24					17								BABY, CAN, CHARS, OD, UBC					BABY-08411		CAN				chars
Eudicot	Asteraceae	Taraxacum holmenianum Sahlin	Bennett, B.A.; McLennan, D.; Mackenzie, W.; Meidinger, D.; Turner, D.; Sullivan, J.	13-0236	Bennett, B.A.	2013-07			Bennett et al.	Bennett et al. 13-0236	Bennett et al. 13-0236 (BABY)	Cambridge Bay: Bennett et al. 13-0236 (BABY)	2013-07-14	Nunavut	Kitikmeot	Victoria Island	Cambridge Bay	Cambridge Bay, Gravel Pit Road ~12 km W of airport	Disturbed gravel banks along edge of road with Poa glauca, Oxytropis arctica, Dryas integrifolia, Salix arctica, Potentilla rubricaulis, and Festuca brachyphylla.	primary	69.1108				-105.39					20								BABY					BABY-09998
Eudicot	Asteraceae	Taraxacum holmenianum Sahlin	Oldenburg, M.E.	43-1073	Saarela, J.M.	2018		Taraxacum sp.; Dugall, A.W. | Taraxacum holmenianum; Saarela, J.M.; 2018	Oldenburg	Oldenburg 43-1073	Oldenburg 43-1073 (CAN)	Read Island: Oldenburg 43-1073 (CAN)	1943-09-03	Nunavut	Kitikmeot	Read Island	Read Island	Read Island		primary	69.2	69	12		-113.833	113	50											CAN							CAN
Eudicot	Asteraceae	Taraxacum holmenianum Sahlin	Eriksen, B.; Levesque, E.; Parker, C.L.	978	Elven, R.	2004		Taraxacum lacerum; Elven, R.; 2000 | Taraxacum holmenianum; Aiken, S.; 2002 | Taraxacum holmenianum; Saarela, J.M.; 2018-02 [image!] [all dets. for O sheet]	Eriksen et al.	Eriksen et al. 978	Eriksen et al. 978 (ALA, O)	Falaise Bay: Eriksen et al. 978 (ALA, O)	1999-07-24	Nunavut	Kitikmeot	Victoria Island	Falaise Bay	Wollaston Peninsula, vic. Falaise Bay, 15 km inland from coast	vic. of lake	primary	69.33				-114.83				3615		Batten, A.R.	2004-10-18	not recorded		unknown			ALA, O		ALA 33221
Eudicot	Asteraceae	Taraxacum holmenianum Sahlin	Edlund, S.A.	263	Saarela, J.M.	2018		Taraxacum ceratophorum; Edlund, S.A.; 1986-03 | Taraxacum hyparcticum | Taraxacum angulatum; Doll; 1988 | Taraxacum hyparcticum; Brouillet, L.; 2002-05 | Taraxacum holmenianum; Saarela, J.M.; 2018	Edlund	Edlund 263	Edlund 263 (CAN)	Mt. Bumpus: Edlund 263 (CAN)	1982-07-12	Nunavut	Kitikmeot	Victoria Island	Mt. Bumpus	Near Mt. Bumpus, major bouldery moraine, including alkaline sandy silt and gravel	South facing, partially eroding turf adjacent to large lemming burrow and snowy owl perch.	primary	69.4833				-112.05													CAN								CAN 502414
Eudicot	Asteraceae	Taraxacum holmenianum Sahlin	Edlund, S.A.	278	Saarela, J.M.	2018		Taraxacum ceratophorum; Edlund, S.A.; 1986-03 | Taraxacum hyperboreum | Taraxacum holmenianum; Brouillet, L.; Aiken, S.; 2002-05 | Taraxacum officinale subsp. ceratophorum; Zamluk, E.A.; 2000-06 | Taraxacum holmenianum | Taraxacum holmenianum; Saarela, J.M.; 2018	Edlund	Edlund 278	Edlund 278 (CAN)	Mt. Bumpus: Edlund 278 (CAN)	1982-07-12	Nunavut	Kitikmeot	Victoria Island	Mt. Bumpus	Near Mt. Bumpus, major bouldery moraine, including alkaline sandy silt and gravel	South facing, partially eroding turf adjacent to large lemming burrow and snowy owl perch.	primary	69.4833				-112.05											NAD83		CAN								CAN 502415
Eudicot	Asteraceae	Taraxacum holmenianum Sahlin	Edlund, S.A.; Nixon, M.	412	Edlund, S.A.	1986		Taraxacum lacerum; Edlund, S.A.; 1986 | Taraxacum holmenianum; Saarela, J.M.; 2018	Edlund & Nixon	Edlund & Nixon 412	Edlund & Nixon 412 (CAN)	Cape Baring: Edlund & Nixon 412 (CAN)	1982-07-18	Northwest Territories	Inuvik	Victoria Island	Cape Baring	Cape Baring on the S side of Prince Albert Sound, flights of beach ridges	Dry carbonate gravel beach, with pockets of silt ‒ growing on eroding silt.	primary	70.0333				-116.917													CAN								CAN 502455
Eudicot	Asteraceae	Taraxacum holmenianum Sahlin	Edlund, S.A.; Roncato-Spencer, C.	51	Saarela, J.M.	2018	Taraxacum holmenianum, Saarela, Jeffery M.; 2018 | Taraxacum ceratophorum, Saarela, Jeffery M.; 2018	Taraxacum ceratophorum; Edlund, S.A.; 1987 | Taraxacum hyperboreum | Taraxacum holmenianum; Brouillet, L.; Aiken, S.; 2002-05 | Taraxacum officinale subsp. ceratophorum; Zamluk, E.A.; 2000-06	Edlund & Roncato-Spencer	Edlund & Roncato-Spencer 51	Edlund & Roncato-Spencer 51 (CAN 524343-mixed, with Taraxacum ceratophorum)	Namaycush L.: Edlund & Roncato-Spencer 51 (CAN 524343-mixed, with Taraxacum ceratophorum)	1987-07-17	Nunavut	Kitikmeot	Victoria Island	Namaycush L.	Namaycush Lake, E of; near base camp, shallow system of N-S oriented drumlin ridges and intervening swales, composed of alkaline silty till	Well drained recently slumped silt on local stream floodplain. Pioneer species. (= T. hyperboreum Dahlst.)	primary	70.6667				-107.55											NAD83		CAN 524343-mixed, with Taraxacum ceratophorum								CAN 524343-mixed, with Taraxacum ceratophorum
Eudicot	Asteraceae	Taraxacum holmenianum Sahlin	Gillespie, L.J.; Saarela, J.M.; Doubt, J.; Bull, R.D.; Sokoloff, P.C.	9833	Saarela, J.M.	2018		Taraxacum phymatocarpum | Taraxacum phymatocarpum; Gillespie, L.J.; 2012 | Taraxacum phymatocarpum; Sokoloff, P.C.; 2011 | Taraxacum holmenianum; Saarela, J.M.; 2018	Gillespie et al.	Gillespie et al. 9833	Gillespie et al. 9833 (CAN)	Kuujjua R.: Gillespie et al. 9833 (CAN)	2010-07-15	Northwest Territories	Inuvik	Victoria Island	Kuujjua R.	River valley at base of large conical hill, E of "Fish Lake" on lower Kuujjua River, 17 km SE of Minto Inlet	Steep eroding stony silty-sand river bank.	primary	71.2194				-116.334				5	110								CAN							CAN 10001378	CAN 599108
Eudicot	Asteraceae	Taraxacum holmenianum Sahlin	Gillespie, L.J.; Saarela, J.M.; Doubt, J.; Bull, R.D.; Sokoloff, P.C.	10088	Saarela, J.M.	2018		Taraxacum ceratophorum | Taraxacum ceratophorum; Sokoloff, P.C.; 2011 | Taraxacum holmenianum; Saarela, J.M.; 2018	Gillespie et al.	Gillespie et al. 10088	Gillespie et al. 10088 (CAN)	Minto Inl. (head): Gillespie et al. 10088 (CAN)	2010-07-21	Northwest Territories	Inuvik	Victoria Island	Minto Inl. (head)	Flat to gently sloping plateau E of junction of 3 rivers 6 km NE of head of Minto Inlet	Steep rocky bank of small river at river edge, W-facing (hot, sunny)	primary	71.6084				-115.455				5	138								CAN							CAN 10001389	CAN 599109
Eudicot	Asteraceae	Taraxacum holmenianum Sahlin	Edlund, S.A.	331	Saarela, J.M.	2018		Taraxacum hyparcticum; Edlund, S.A.; 1987 | Taraxacum phymatocarpum; Brouillet, L.; Aiken, S.; 2002-05 | Taraxacum phymatocarpum; Saarela, J.M.; 2017 | Taraxacum holmenianum; Saarela, J.M.; 2018	Edlund	Edlund 331	Edlund 331 (CAN)	Hadley Bay: Edlund 331 (CAN)	1986-08-09	Nunavut	Kitikmeot	Victoria Island	Hadley Bay	[Hadley Bay], Storkerson Peninsula, flat topped sand capped silty galciomarine deposit with steep, eroding edges, near Holocene marine limit; Site 110	Locally well drained crevices in eroding sand.	primary	72.0917				-107.45													CAN							CAN 10085265	CAN 522739
Eudicot	Asteraceae	Taraxacum holmenianum Sahlin	Calder, J.A.; Savile, D.B.O.; Kukkonen, I.	24208	Brouillet, L.; Aiken, S.	2002		Taraxacum phymatocarpum; unknown; without date | Taraxacum holmenianum; Brouillet, L.; Aiken, S.; 2002 | Taraxacum holmenianum; Saarela, J.M.; 2015	Calder et al.	Calder et al. 24208	Calder et al. 24208 (DAO)	Cambridge Bay: Calder et al. 24208 (DAO)	1959-08-12	Nunavut	Kitikmeot	Victoria Island	Cambridge Bay	Cambridge Bay		secondary	69.1139				-105.053				1000		Saarela, J.M.	2018-06-08		Cambridge Bay (hamlet)	Canadian Geographical Names Data Base (CGND)	NAD83		DAO
Eudicot	Asteraceae	Taraxacum holmenianum Sahlin	Hainault, R.; Hunter	1964	Saarela, J.M.	2015		Taraxacum cf. pumilum; Hainault, R.; without date	Hainault & Hunter	Hainault & Hunter 1964	Hainault & Hunter 1964 (DAO)	Ferguson L. [Tahiryuaq]: Hainault & Hunter 1964 (DAO)	1962-07-11	Nunavut	Kitikmeot	Victoria Island	Ferguson L. [Tahiryuaq]	Mouth of Ferguson River [Ekalluk River], Wellington Bay		secondary	69.406				-106.309				1500		Saarela, J.M.	2018-06-08		mouth of Ferguson River [Ekalluk River]				DAO
Eudicot	Asteraceae	Taraxacum holmenianum Sahlin	Porsild, A.E.	17447	J.M. Saarela	2018		Taraxacum holmenianum; Brouillet, L.; Aiken, S.; 2002 | Taraxacum arctogenum; Porsild, A.E.; s.d.	Porsild	Porsild 17447	Porsild 17447 (CAN)	Prince Albert Sound (head): Porsild 17447 (CAN)	1949-08-04	Northwest Territories	Inuvik	Victoria Island	Prince Albert Sound (head)	Head of Prince Albert Sound		secondary	70.2833				-111.433				10000		Wise, P.	2009-03-03			NTS map	NAD27		CAN								CAN 128193
Eudicot	Asteraceae	Taraxacum holmenianum Sahlin	Oldenburg, M.E.	45-1511	Saarela, J.M.	2018		Taraxacum sp.; Dugall, A.W. | Taraxacum holmenianum; Saarela, J.M.; 2018	Oldenburg	Oldenburg 45-1511	Oldenburg 45-1511 (CAN)	Walker Bay: Oldenburg 45-1511 (CAN)	1945-08-12	Northwest Territories	Inuvik	Victoria Island	Walker Bay	Walker Bay		secondary	71.6172	71	36	13	-117.869	117	50	44	500		Saarela, J.M.	2019-05-13		Northwest Territories, Victoria Island, Walker Bay, Fort Collinson, Walker Bay. Fort Collinson at the head of Walker Bay is the site of a former Hudson Bay post. Primary coordinates ("approx. 71° 36' N 118° 0' W") place the site in Walker Bay. The location of the Walker Bay site is confirmed to be Fort Collinson by information in Whyard, F. 1984. Ernie Boffa, Canadian bush pilot, Alaska Northwest…	Canadian Geographical Names Data Base (CGND)	NAD83		CAN							CAN
Eudicot	Asteraceae	Taraxacum hyparcticum Dahlst.	Gillespie, L.J.; Saarela, J.M.; Consaul, L.L.; Bull, R.D.	8088	Saarela, J.M.	2018		Taraxacum hyparcticum | Taraxacum hyparcticum | Taraxacum hyparcticum; Saarela, J.M.; 2018	Gillespie et al.	Gillespie et al. 8088	Gillespie et al. 8088 (ALA, CAN, MT, O, UBC)	Johansen Bay: Gillespie et al. 8088 (ALA, CAN, MT, O, UBC)	2008-07-20	Nunavut	Kitikmeot	Victoria Island	Johansen Bay	W end of Johansen Bay at mouth of Mackenzie Creek	High steeply sloped sandy river bank.	primary	68.6011				-111.352					0‒20						WGS84		ALA, CAN, MT, O, UBC		ALA						CAN 593066
Eudicot	Asteraceae	Taraxacum hyparcticum Dahlst.	Gillespie, L.J.; Saarela, J.M.; Consaul, L.L.; Bull, R.D.	7812	Gillespie, L.J.	2012		Taraxacum ceratophorum | Taraxacum hyparcticum; Gillespie, L.J.; 2012	Gillespie et al.	Gillespie et al. 7812	Gillespie et al. 7812 (ALA, CAN, MT, O)	Oterkvik Pt.: Gillespie et al. 7812 (ALA, CAN, MT, O)	2008-07-10	Nunavut	Kitikmeot	Victoria Island	Oterkvik Pt.	13 km N of Oterkvik Point, 10 km N of coast at Coronation Gulf, upper camp area	Gentle south-facing slope; Sedge-Dryas tundra to wet meadow, lichens abundant; 50-75% ground cover; calcareous substrate.	primary	68.6139				-112.573					50‒70						WGS84		ALA, CAN, MT, O		ALA					CAN 10019460	CAN 592269
Eudicot	Asteraceae	Taraxacum hyparcticum Dahlst.	Gillespie, L.J.; Saarela, J.M.; Consaul, L.L.; Bull, R.D.	7872	Saarela, J.M.	2018		Taraxacum hyparcticum | Taraxacum hyparcticum | Taraxacum hyparcticum; Saarela, J.M.; 2018	Gillespie et al.	Gillespie et al. 7872	Gillespie et al. 7872 (CAN)	Johansen Bay: Gillespie et al. 7872 (CAN)	2008-07-12	Nunavut	Kitikmeot	Victoria Island	Johansen Bay	Johansen Bay, 18 km ENE of main coastal airstrip, Nakoyoktok River at outflow of large unnamed lake	Hummocky Dryas-willow-sedge tundra; dark grey igneous rock.	primary	68.6569				-110.708					20‒30						WGS84		CAN								CAN 593051
Eudicot	Asteraceae	Taraxacum hyparcticum Dahlst.	Gillespie, L.J.; Saarela, J.M.; Consaul, L.L.; Bull, R.D.	7873b	Saarela, J.M.	2018		Taraxacum holmenianum | Taraxacum ceratophorum; Gillespie, L.J.; 2012 | Taraxacum hyparcticum; Saarela, J.M.; 2018	Gillespie et al.	Gillespie et al. 7873b	Gillespie et al. 7873b (CAN, MT)	Johansen Bay: Gillespie et al. 7873b (CAN, MT)	2008-07-12	Nunavut	Kitikmeot	Victoria Island	Johansen Bay	Johansen Bay, 18 km ENE of main coastal airstrip, Nakoyoktok River at outflow of large unnamed lake	Hummocky Dryas-willow-sedge tundra; dark grey igneous rock.	primary	68.6569				-110.708					20‒30						WGS84		CAN, MT								CAN 593052
Eudicot	Asteraceae	Taraxacum hyparcticum Dahlst.	Bennett, B.A.; Mackenzie, W.; Meidinger, D.; Turner, D.; Sullivan, J.	13-0317	Bennett, B.A.	2013-07			Bennett et al.	Bennett et al. 13-0317	Bennett et al. 13-0317 (UBC)	Cambridge Bay: Bennett et al. 13-0317 (UBC)	2013-07-19	Nunavut	Kitikmeot	Victoria Island	Cambridge Bay	Cambridge Bay, West Bay	Silty sand on flats just at end of inlet appears seasonally flooded, 50% vegetated. Limestone substrate. With Armeria scabra, Potentilla pulcherrima, Sagina nivalis, Braya purpurascens, Salix arctica, Astragalus alpinus, Poa arctica, Juncus biglumis, and Carex ursina.	primary	69.0993				-105.222					1								UBC
Eudicot	Asteraceae	Taraxacum hyparcticum Dahlst.	Edlund, S.A.	82	Saarela, J.M.	2017		Taraxacum pumilum; Edlund, S.A.; 1987 | Taraxacum hyparcticum; Brouillet, L.; Aiken, S.; 2002 | Taraxacum hyparcticum; Saarela, J.M.; 2017	Edlund	Edlund 82	Edlund 82 (CAN)	Prince Albert Sound (head): Edlund 82 (CAN)	1987-07-17	Nunavut	Kitikmeot	Victoria Island	Prince Albert Sound (head)	Burns Lake, [ca. 150 km] S of [ca. 63 km SE of head of Prince Albert Sound]; major peat section 4-6 m high along small tributary surrounded by a silty till plain; Site 50	Well drained silt plain near eroding peat bluff.	primary	69.9833				-110													CAN								CAN 528180
Eudicot	Asteraceae	Taraxacum hyparcticum Dahlst.	Saarela, J.M.; Bull, R.D.	1440	Sokoloff, P.C.	2011		Taraxacum hyparcticum; Sokoloff, P.C.; 2011 | Taraxacum hyparcticum; Gillespie, L.J.; 2012	Saarela & Bull	Saarela & Bull 1440	Saarela & Bull 1440 (CAN)	Ulukhaktok: Saarela & Bull 1440 (CAN)	2010-07-05	Northwest Territories	Inuvik	Victoria Island	Ulukhaktok	Adjacent to Kings Bay, across water from "Old Holman", N side of Ulukhaktok	Rocky slopes above fishing dock	primary	70.7352				-117.761				50	2‒9								CAN							CAN 10019451	CAN 599082
Eudicot	Asteraceae	Taraxacum hyparcticum Dahlst.	Saarela, J.M.; Bull, R.D.	1441	Sokoloff, P.C.	2011		Taraxacum hyparcticum; Sokoloff, P.C.; 2011 | Taraxacum hyparcticum; Gillespie, L.J.; 2012	Saarela & Bull	Saarela & Bull 1441	Saarela & Bull 1441 (CAN)	Ulukhaktok: Saarela & Bull 1441 (CAN)	2010-07-05	Northwest Territories	Inuvik	Victoria Island	Ulukhaktok	Adjacent to Kings Bay, across water from "Old Holman", N side of Ulukhaktok	Rocky slopes above fishing dock	primary	70.7352				-117.761				50	2‒9								CAN							CAN 10019459	CAN 599083
Eudicot	Asteraceae	Taraxacum hyparcticum Dahlst.	Gillespie, L.J.; Saarela, J.M.; Doubt, J.; Bull, R.D.; Sokoloff, P.C.	9746	Sokoloff, P.C.	2011		Taraxacum hyparcticum; Sokoloff, P.C.; 2011 | Taraxacum hyparcticum; Gillespie, L.J.; 2012	Gillespie et al.	Gillespie et al. 9746	Gillespie et al. 9746 (ari, CAN, MT)	Kuujjua R.: Gillespie et al. 9746 (ari, CAN, MT)	2010-07-13	Northwest Territories	Inuvik	Victoria Island	Kuujjua R.	Plateau E of "Fish Lake" on lower Kuujjua River, 17 km SE of Minto Inlet, ca. 4 km E of Ulukhaktok Fishing Camp	S-facing camp above lake; dry, stony.	primary	71.2046				-116.383				4	95‒100								ari, CAN, MT				ari			CAN 10001400	CAN 599084
Eudicot	Asteraceae	Taraxacum hyparcticum Dahlst.	Gillespie, L.J.; Saarela, J.M.; Doubt, J.; Bull, R.D.; Sokoloff, P.C.	9925	Saarela, J.M.	2018		Taraxacum hyparcticum | Taraxacum hyparcticum; Sokoloff, P.C.; 2011 | Taraxacum hyparcticum; Saarela, J.M.; 2018	Gillespie et al.	Gillespie et al. 9925	Gillespie et al. 9925 (CAN)	Kuujjua R.: Gillespie et al. 9925 (CAN)	2010-07-17	Northwest Territories	Inuvik	Victoria Island	Kuujjua R.	Shore of Kuujjua River delta at Minto Inlet	River bank at mouth of river ~5 m high, ~45 degree slope, silty sand substrate	primary	71.2563				-116.827				100	2–5								CAN							CAN 10019455	CAN 599113
Eudicot	Asteraceae	Taraxacum hyparcticum Dahlst.	Gillespie, L.J.; Saarela, J.M.; Doubt, J.; Bull, R.D.; Sokoloff, P.C.	9595	Saarela, J.M.	2018		Taraxacum hyparcticum | Taraxacum hyparcticum; Sokoloff, P.C.; 2011 | Taraxacum hyparcticum; Saarela, J.M.; 2018	Gillespie et al.	Gillespie et al. 9595	Gillespie et al. 9595 (CAN)	Boot Inl.: Gillespie et al. 9595 (CAN)	2010-07-10	Northwest Territories	Inuvik	Victoria Island	Boot Inl.	N side of Minto Inlet, S of small round lake, 2–3 km N of NE corner of Boot Inlet	Ridge top.	primary	71.4963				-117.354				10	150								CAN							CAN 10019452	CAN 599050
Eudicot	Asteraceae	Taraxacum hyparcticum Dahlst.	Gillespie, L.J.; Saarela, J.M.; Doubt, J.; Bull, R.D.; Sokoloff, P.C.	9681	Saarela, J.M.	2018		Taraxacum hyparcticum | Taraxacum hyparcticum; Sokoloff, P.C.; 2011 | Taraxacum hyparcticum; Saarela, J.M.; 2018	Gillespie et al.	Gillespie et al. 9681	Gillespie et al. 9681 (ALA, ALTA, CAN, MT)	Boot Inl.: Gillespie et al. 9681 (ALA, ALTA, CAN, MT)	2010-07-11	Northwest Territories	Inuvik	Victoria Island	Boot Inl.	1 km up river valley flowing into small round lake (~1 km diameter) ca. 4 km N of Boot Inlet on N side of Minto Inlet	S-facing slope, lush meadow.	primary	71.4993				-117.323				10	100								ALA, ALTA, CAN, MT		ALA	ALTA VP 131800				CAN 10019454	CAN 599079
Eudicot	Asteraceae	Taraxacum hyparcticum Dahlst.	Gillespie, L.J.; Saarela, J.M.; Doubt, J.; Bull, R.D.; Sokoloff, P.C.	10219	Saarela, J.M.	2018		Taraxacum hyparcticum | Taraxacum hyparcticum; Sokoloff, P.C.; 2011 | Taraxacum hyparcticum; Saarela, J.M.; 2018	Gillespie et al.	Gillespie et al. 10219	Gillespie et al. 10219 (CAN, MT)	Minto Inl. (head): Gillespie et al. 10219 (CAN, MT)	2010-07-24	Northwest Territories	Inuvik	Victoria Island	Minto Inl. (head)	SE side of river valley at head of N arm of Minto Inlet, base of N facing cliffs	Steep NW-facing slope, basalt boulder scree, waterfall over top cliffs, dominated by Salix alaxensis to 3 m tall	primary	71.5463				-115.385				50	22								CAN, MT							CAN 10019457	CAN 599127
Eudicot	Asteraceae	Taraxacum hyparcticum Dahlst.	Gillespie, L.J.; Saarela, J.M.; Doubt, J.; Bull, R.D.; Sokoloff, P.C.	10188	Saarela, J.M.	2018		Taraxacum hyparcticum | Taraxacum hyparcticum; Sokoloff, P.C.; 2011 | Taraxacum hyparcticum; Saarela, J.M.; 2018	Gillespie et al.	Gillespie et al. 10188	Gillespie et al. 10188 (ari, CAN, MT)	Minto Inl. (head): Gillespie et al. 10188 (ari, CAN, MT)	2010-07-24	Northwest Territories	Inuvik	Victoria Island	Minto Inl. (head)	River valley at head of N arm of Minto Inlet, willow thicket 1 km from inlet	Floodplain of river, willow thicket (Salix alaxensis to 3M tall), mosaic of small willow thickets and small open grassy meadows with low scattered Salix to 0.5 m, willow thicket, meadow between tall willow thicket scattered low shrubs of Salix alaxensis (<0.5 m)	primary	71.5502				-115.438				40	11								ari, CAN, MT				ari			CAN 10019458	CAN 599081
Eudicot	Asteraceae	Taraxacum hyparcticum Dahlst.	Gillespie, L.J.; Saarela, J.M.; Doubt, J.; Bull, R.D.; Sokoloff, P.C.	10185	Saarela, J.M.	2018		Taraxacum hyparcticum | Taraxacum hyparcticum; Sokoloff, P.C.; 2011 | Taraxacum hyparcticum; Saarela, J.M.; 2018	Gillespie et al.	Gillespie et al. 10185	Gillespie et al. 10185 (CAN, MT)	Minto Inl. (head): Gillespie et al. 10185 (CAN, MT)	2010-07-24	Northwest Territories	Inuvik	Victoria Island	Minto Inl. (head)	River valley at head of N arm of Minto Inlet, willow thicket 1 km from inlet	Floodplain of river, willow thicket (Salix alaxensis to 3 m tall), mosaic of small willow thickets and small open grassy meadows with low scattered Salix to 0.5 m	primary	71.5502				-115.438					11								CAN, MT							CAN 10019456	CAN 599125
Eudicot	Asteraceae	Taraxacum hyparcticum Dahlst.	Gillespie, L.J.; Saarela, J.M.; Doubt, J.; Bull, R.D.; Sokoloff, P.C.	10025	Saarela, J.M.	2018		Taraxacum hyparcticum | Taraxacum hyparcticum; Sokoloff, P.C.; 2011 | Taraxacum hyparcticum; Saarela, J.M.; 2018	Gillespie et al.	Gillespie et al. 10025	Gillespie et al. 10025 (ALTA, CAN, MT, O)	Minto Inl. (head): Gillespie et al. 10025 (ALTA, CAN, MT, O)	2010-07-20	Northwest Territories	Inuvik	Victoria Island	Minto Inl. (head)	N facing cliff 8 km NE of Minto Inlet in valley at small river that feeds into head of Inlet (Minto GEM Camp - 2010)	N-facing slope of river valley, Small ridge near top of slope, dry stony	primary	71.6189				-115.428				50	166–200								ALTA, CAN, MT, O			ALTA VP 131799				CAN 10019453	CAN 599116
Eudicot	Asteraceae	Taraxacum hyparcticum Dahlst.	Oldenburg, M.E.	45-1718	Saarela, J.M.	2018		Taraxacum sp.; Dugall, A.W. | Taraxacum holmenianum; Saarela, J.M.; 2018	Oldenburg	Oldenburg 45-1718	Oldenburg 45-1718 (CAN)	Ulukhaktok: Oldenburg 45-1718 (CAN)	1945-08-12	Northwest Territories	Inuvik	Victoria Island	Ulukhaktok	Holman Island Post [old Holman town site on west side of Kings Bay].	On damp ground.	secondary	70.7353	70	44		-117.749	117	44		1000		Saarela, J.M.	2019-05-13		Northwest Territories, Victoria Island, old Holman site on east side of Kings Bay.	Google Earth	WGS84		CAN							CAN
Eudicot	Asteraceae	Taraxacum hyparcticum Dahlst.	Oldenburg, M.E.	45-1719	Saarela, J.M.	2018		Taraxacum sp.; Dugall, A.W. | Taraxacum holmenianum; Saarela, J.M.; 2018	Oldenburg	Oldenburg 45-1719	Oldenburg 45-1719 (CAN)	Ulukhaktok: Oldenburg 45-1719 (CAN)	1945-08-12	Northwest Territories	Inuvik	Victoria Island	Ulukhaktok	Holman Island Post [old Holman town site on west side of Kings Bay].	On hillside.	secondary	70.7353	70	44		-117.749	117	44		1000		Saarela, J.M.	2019-05-13		Northwest Territories, Victoria Island, old Holman site on east side of Kings Bay.	Google Earth	WGS84		CAN							CAN
Eudicot	Asteraceae	Taraxacum phymatocarpum J.Vahl	Gillespie, L.J.; Saarela, J.M.; Consaul, L.L.; Bull, R.D.	7654	Saarela, J.M.	2018		Taraxacum phymatocarpum | Taraxacum phymatocarpum; Gillespie, L.J.; 2012 | Taraxacum phymatocarpum | Taraxacum phymatocarpum; Saarela, J.M.; 2018	Gillespie et al.	Gillespie et al. 7654	Gillespie et al. 7654 (CAN)	Oterkvik Pt.: Gillespie et al. 7654 (CAN)	2008-07-07	Nunavut	Kitikmeot	Victoria Island	Oterkvik Pt.	Coronation Gulf, bay E of Oterkvik Point	Coastal sedge-Dryas tundra, 75‒100% cover, vegetation <10 cm high, with Salix arctica. Moist tundra.	primary	68.5128				-112.566					0‒10						WGS84		CAN							CAN 10001381	CAN 592271
Eudicot	Asteraceae	Taraxacum phymatocarpum J.Vahl	Gillespie, L.J.; Saarela, J.M.; Consaul, L.L.; Bull, R.D.	8340	Saarela, J.M.	2018		Taraxacum phymatocarpum | Taraxacum phymatocarpum | Taraxacum phymatocarpum; Saarela, J.M.; 2018	Gillespie et al.	Gillespie et al. 8340	Gillespie et al. 8340 (CAN)	Sinclair Cr.: Gillespie et al. 8340 (CAN)	2008-07-23	Nunavut	Kitikmeot	Victoria Island	Sinclair Cr.	Vicinity of the Sinclair Creek North Warning System site (abandoned DEW-line site)	Abandoned road; sandy-gravel substrate.	primary	68.7514				-109.106					75						WGS84		CAN								CAN 593086
Eudicot	Asteraceae	Taraxacum phymatocarpum J.Vahl	Edlund, S.A.; Argus, G.W.	12735	Saarela, J.M.	2018		Taraxacum phymatocarpum; Edlund, S.A. | Taraxacum phymatocarpum; Saarela, J.M.; 2018	Edlund & Argus	Edlund & Argus 12735	Edlund & Argus 12735 (CAN)	Cape Colborne: Edlund & Argus 12735 (CAN)	1987-08-15	Nunavut	Kitikmeot	Victoria Island	Cape Colborne	Cape Colborne, 13 km SE of cape on N side of Queen Maude Gulf; Site 54	Flights of coastal marine beaches. Sand and shingle gravel beaches below 100 ft cliffs.	primary	68.8833				-105													CAN								CAN 526738
Eudicot	Asteraceae	Taraxacum phymatocarpum J.Vahl	Gillespie, L.J.; Saarela, J.M.; Consaul, L.L.; Bull, R.D.	8489	Saarela, J.M.	2018		Taraxacum holmenianum; Saarela, J.M.; 2017 | Taraxacum phymatocarpum; Saarela, J.M.; 2018	Gillespie et al.	Gillespie et al. 8489	Gillespie et al. 8489 (CAN, MT)	Cambridge Bay: Gillespie et al. 8489 (CAN, MT)	2008-07-27	Nunavut	Kitikmeot	Victoria Island	Cambridge Bay	Valley at W end of West Arm bay, 5 km W of Cambridge Bay	Dryas-sedge tundra.	primary	69.1				-105.234					10‒20						NAD83		CAN, MT								CAN 593091
Eudicot	Asteraceae	Taraxacum phymatocarpum J.Vahl	Ponomarenko, S.	VI-196	Ponomarenko, S.			Taraxacum phytocarpum; Ponomarenko, S. | Taraxacum phytocarpum; Saarela, J.M.; 2019	Ponomarenko	Ponomarenko VI-196	Ponomarenko VI-196 (CAN)	Greiner Lake: Ponomarenko VI-196 (CAN)	2018-07-23	Nunavut	Kitikmeot	Victoria Island	Greiner Lake	Greiner Lake watershed, near Long Lake, about 35 km N of Cambridge Bay.	Site dominated by bryophytes within lake flooding zone, heavily browsed by geese.	primary	69.1629				-104.26													CAN							CAN
Eudicot	Asteraceae	Taraxacum phymatocarpum J.Vahl	Ponomarenko, S.	VI-208B	Ponomarenko, S.			Taraxacum phytocarpum; Ponomarenko, S. | Taraxacum phytocarpum; Saarela, J.M.; 2019	Ponomarenko	Ponomarenko VI-208B	Ponomarenko VI-208B (CAN)	Greiner Lake: Ponomarenko VI-208B (CAN)	2018-07-23	Nunavut	Kitikmeot	Victoria Island	Greiner Lake	Greiner Lake watershed, near Long Lake, about 35 km N of Cambridge Bay.	South facing slope with snow protection (snowbed). Among rocks.	primary	69.1648				-104.279													CAN							CAN
Eudicot	Asteraceae	Taraxacum phymatocarpum J.Vahl	Edlund, S.A.	214	Edlund, S.A.	1986		Taraxacum phymatocarpum; Edlund, S.A.; 1986	Edlund	Edlund 214	Edlund 214 (CAN)	Mt. Bumpus: Edlund 214 (CAN)	1982-07-10	Nunavut	Kitikmeot	Victoria Island	Mt. Bumpus	Wollaston Peninsula, [ca. 25 km SW of Mt. Bumpus], central high, moraine composed of sand, gravel and boulders	Well drained, north-facing upper slope, near bird perch. Deflation of sand nearby thinly covered base of some plants.	primary	69.4833				-112.05													CAN								CAN 502459
Eudicot	Asteraceae	Taraxacum phymatocarpum J.Vahl	Gillespie, L.J.; Saarela, J.M.; Consaul, L.L.; Bull, R.D.	7770	Saarela, J.M.	2018		Taraxacum phymatocarpum | Taraxacum phymatocarpum | Taraxacum phymatocarpum; Saarela, J.M.; 2018	Gillespie et al.	Gillespie et al. 7770	Gillespie et al. 7770 (CAN)	Colville Mts.: Gillespie et al. 7770 (CAN)	2008-07-08	Nunavut	Kitikmeot	Victoria Island	Colville Mts.	Colville Mountains, eastern most slopes	Mountain slopes and lower meadows.	primary	69.5458				-112.691					300‒530						WGS84		CAN								CAN 593049
Eudicot	Asteraceae	Taraxacum phymatocarpum J.Vahl	Edlund, S.A.	152				Taraxacum pumilum; Edlund, S.A.; 1987 | Taraxacum hyparcticum; Brouillet, L.; Aiken, S.; 2002 | Taraxacum phymatocarpum; Saarela, J.M.; 2018	Edlund	Edlund 152	Edlund 152 (CAN)	Prince Albert Sound (head): Edlund 152 (CAN)	1987-07-17	Nunavut	Kitikmeot	Victoria Island	Prince Albert Sound (head)	Burns Lake, [ca. 150 km] S of [ca. 63 km SE of head of Prince Albert Sound]; major peat section 4-6 m high along small tributary surrounded by a silty till plain; Site 50	Well drained silt plain near eroding peat bluff.	primary	69.9833				-110													CAN								CAN 527942
Eudicot	Asteraceae	Taraxacum phymatocarpum J.Vahl	Edlund, S.A.	81	Edlund, S.A.	1987		Taraxacum phymatocarpum; Edlund, S.A.; 1987	Edlund	Edlund 81	Edlund 81 (CAN)	Prince Albert Sound (head): Edlund 81 (CAN)	1987-07-17	Nunavut	Kitikmeot	Victoria Island	Prince Albert Sound (head)	Burns Lake, [ca. 150 km] S of [ca. 63 km SE of head of Prince Albert Sound]; major peat section 4-6 m high along small tributary surrounded by a silty till plain; Site 50	Well drained silt plain near eroding peat bluff.	primary	69.9833				-110													CAN								CAN 528181
Eudicot	Asteraceae	Taraxacum phymatocarpum J.Vahl	Edlund, S.A.	152	Saarela, J.M.	2017			Edlund	Edlund 152	Edlund 152 (CAN)	Prince Albert Sound (head): Edlund 152 (CAN)	1987-07-17	Nunavut	Kitikmeot	Victoria Island	Prince Albert Sound (head)	Burns Lake, major peat section 4-6 m high along small tributary; surrounded by silty plain	Well drained silt plain near eroding peat bluff.	primary	69.9833				-110													CAN							CAN 10027106
Eudicot	Asteraceae	Taraxacum phymatocarpum J.Vahl	Edlund, S.A.	81	Saarela, J.M.	2017			Edlund	Edlund 81	Edlund 81 (CAN)	Prince Albert Sound (head): Edlund 81 (CAN)	1987-07-17	Nunavut	Kitikmeot	Victoria Island	Prince Albert Sound (head)	Burns Lake, major peat section 4-6 m high along small tributary; surrounded by silty plain	Well drained silt plain near eroding peat bluff.	primary	69.9833				-110													CAN							CAN 10027121
Eudicot	Asteraceae	Taraxacum phymatocarpum J.Vahl	Edlund, S.A.; Argus, G.W.	12801	Saarela, J.M.	2018		Taraxacum phymatocarpum; Edlund, S.A. | Taraxacum phymatocarpum; Saarela, J.M.; 2018	Edlund & Argus	Edlund & Argus 12801	Edlund & Argus 12801 (CAN)	Namaycush L.: Edlund & Argus 12801 (CAN)	1987-08-18	Nunavut	Kitikmeot	Victoria Island	Namaycush L.	Namaycush Lake, 28 km E of lake on river flowing into E end of lake; Site 84	Raised low-centre polygons, partially eroded. Aeolian sand substrate.	primary	70.6667				-107.333													CAN								CAN 526804
Eudicot	Asteraceae	Taraxacum phymatocarpum J.Vahl	Gray, D.P.; Gibbard, B.	45	Brouillet, L.; Aiken, S.	2002		Eriophorum brachyantherum; Saarela, J.M.; 2015 | Taraxacum phymatocarpum; unknown; without date	Gray & Gibbard	Gray & Gibbard 45	Gray & Gibbard 45 (DAO)	Ulukhaktok: Gray & Gibbard 45 (DAO)	1952-07-17	Northwest Territories	Inuvik	Victoria Island	Ulukhaktok	Holman Island [Ulukhaktok], Hudson Bay Post		primary	70.7333	70	44		-117.75	117	45											DAO
Eudicot	Asteraceae	Taraxacum phymatocarpum J.Vahl	Gray, D.P.; Gibbard, B.	35				Taraxacum phymatocarpum; Saarela, J.M.; 2015 | Taraxacum phymatocarpum; Brouillet, May 2002	Gray & Gibbard	Gray & Gibbard 35	Gray & Gibbard 35 (DAO)	Ulukhaktok: Gray & Gibbard 35 (DAO)	1952-07-03	Northwest Territories	Inuvik	Victoria Island	Ulukhaktok	Holman Island [Ulukhaktok], Hudson Bay Post		primary	70.7333	70	44		-117.75	117	45											DAO
Eudicot	Asteraceae	Taraxacum phymatocarpum J.Vahl	Gillespie, L.J.; Saarela, J.M.; Doubt, J.; Bull, R.D.; Sokoloff, P.C.	9847	Saarela, J.M.	2018		Taraxacum phymatocarpum | Taraxacum phymatocarpum; Sokoloff, P.C.; 2011 | Taraxacum phymatocarpum; Saarela, J.M.; 2018	Gillespie et al.	Gillespie et al. 9847	Gillespie et al. 9847 (CAN)	Kuujjua R.: Gillespie et al. 9847 (CAN)	2010-07-15	Northwest Territories	Inuvik	Victoria Island	Kuujjua R.	Summit of large conical hill, E of "Fish Lake" on lower Kuujjua River, 17 km SE of Minto Inlet	Flat to gently undulating slope towards lichen covered volcanic rock; <5% cover	primary	71.2164				-116.314				5	244								CAN							CAN 10001386	CAN 599114
Eudicot	Asteraceae	Taraxacum phymatocarpum J.Vahl	Gillespie, L.J.; Saarela, J.M.; Doubt, J.; Bull, R.D.; Sokoloff, P.C.	9535	Sokoloff, P.C.	2011-01-01			Gillespie et al.	Gillespie et al. 9535	Gillespie et al. 9535 (CAN)	Kuujjua R.: Gillespie et al. 9535 (CAN)	2010-07-15	Northwest Territories	Inuvik	Victoria Island	Kuujjua R.	Gentle slope below steep scree below a large conical hill, E of "Fish Lake" on lower Kuujjua River, 17 km SE of Minto Inlet		primary	71.2194				-116.334				20	111		2017-11-27			Google Map ou Google Earth	WGS84		CAN
Eudicot	Asteraceae	Taraxacum phymatocarpum J.Vahl	Gillespie, L.J.; Saarela, J.M.; Doubt, J.; Bull, R.D.; Sokoloff, P.C.	10260	Saarela, J.M.	2018		Taraxacum phymatocarpum | Taraxacum phymatocarpum; Sokoloff, P.C.; 2011 | Taraxacum phymatocarpum; Saarela, J.M.; 2018	Gillespie et al.	Gillespie et al. 10260	Gillespie et al. 10260 (ari, CAN, MT)	Minto Inl. (head): Gillespie et al. 10260 (ari, CAN, MT)	2010-07-25	Northwest Territories	Inuvik	Victoria Island	Minto Inl. (head)	River canyon between waterfall and S of head of Minto Inlet	W-facing gentle slope at canyon top, stony, 5-10% cover	primary	71.4366				-115.209				3	154								ari, CAN, MT				ari			CAN 10001383	CAN 599111
Eudicot	Asteraceae	Taraxacum phymatocarpum J.Vahl	Gillespie, L.J.; Saarela, J.M.; Doubt, J.; Bull, R.D.; Sokoloff, P.C.	9592a	Saarela, J.M.	2018		Taraxacum phymatocarpum | Taraxacum phymatocarpum; Sokoloff, P.C.; 2011 | Taraxacum phymatocarpum; Saarela, J.M.; 2018	Gillespie et al.	Gillespie et al. 9592a	Gillespie et al. 9592a (CAN)	Boot Inl.: Gillespie et al. 9592a (CAN)	2010-07-10	Northwest Territories	Inuvik	Victoria Island	Boot Inl.	N side of Minto Inlet, S of small round lake, 2–3 km N of NE corner of Boot Inlet	Ridge top between 2 hills.	primary	71.4985				-117.35				10	130						WGS84		CAN							CAN 10001385	CAN 599112
Eudicot	Asteraceae	Taraxacum phymatocarpum J.Vahl	Gillespie, L.J.; Saarela, J.M.; Doubt, J.; Bull, R.D.; Sokoloff, P.C.	9698	Saarela, J.M.	2018		Taraxacum phymatocarpum | Taraxacum phymatocarpum; Sokoloff, P.C.; 2011 | Taraxacum phymatocarpum; Saarela, J.M.; 2018	Gillespie et al.	Gillespie et al. 9698	Gillespie et al. 9698 (CAN)	Boot Inl.: Gillespie et al. 9698 (CAN)	2010-07-11	Northwest Territories	Inuvik	Victoria Island	Boot Inl.	Large hill on W side of small round lake (~1 km diameter) ca. 4 km N of Boot Inlet	Upper slope of steep ridge above lake, slope of small angular rocks, <10% cover;	primary	71.5079				-117.394				20	230–250								CAN							CAN 10001384	CAN 599110
Eudicot	Asteraceae	Taraxacum phymatocarpum J.Vahl	Edlund, S.A.	85	Saarela, J.M.	2018		Taraxacum phymatocarpum; Edlund, S.A.; 1986 | Taraxacum phymatocarpum; Saarela, J.M.; 2018	Edlund	Edlund 85	Edlund 85 (CAN)	Minto Inl. (head): Edlund 85 (CAN)	1983-07-10	Northwest Territories	Inuvik	Victoria Island	Minto Inl. (head)	Minto Inlet [Head of], raised fluvial terraces parallel modern floodplain of a sheltered valley; Loc 268	Well drained sandy raised river terrace sparsely vegetated edge.	primary	71.5667				-115.35													CAN								CAN 502456
Eudicot	Asteraceae	Taraxacum phymatocarpum J.Vahl	Edlund, S.A.	86	Saarela, J.M.	2018		Taraxacum pumilum; Edlund, S.A.; 1986 | Taraxacum phymatocarpum; Saarela, J.M.; 2018	Edlund	Edlund 86	Edlund 86 (CAN)	Minto Inl. (head): Edlund 86 (CAN)	1983-07-10	Northwest Territories	Inuvik	Victoria Island	Minto Inl. (head)	Minto Inlet [Head of], raised fluvial terraces parallel modern floodplain of a sheltered valley; Loc 268	Well drained sandy raised river terrace sparsely vegetated edge.	primary	71.5667				-115.35													CAN								CAN 502457
Eudicot	Asteraceae	Taraxacum phymatocarpum J.Vahl	Gillespie, L.J.; Saarela, J.M.; Doubt, J.; Bull, R.D.; Sokoloff, P.C.	10076	Saarela, J.M.	2018		Taraxacum phymatocarpum; Sokoloff, P.C.; 2011 | Taraxacum phymatocarpum; Saarela, J.M.; 2017 | Taraxacum phymatocarpum; Saarela, J.M.; 2018	Gillespie et al.	Gillespie et al. 10076	Gillespie et al. 10076 (ALA, ari, CAN, MT, O, UBC)	Minto Inl. (head): Gillespie et al. 10076 (ALA, ari, CAN, MT, O, UBC)	2010-07-21	Northwest Territories	Inuvik	Victoria Island	Minto Inl. (head)	Flat to gently sloping plateau E of junction of 3 rivers 6 km NE of head of Minto Inlet	Dry stony silt mud boils, mostly (or irregular polygon); bare; Dryas in depression between.	primary	71.606				-115.447	4	210 m		4	210								ALA, ari, CAN, MT, O, UBC		ALA		ari			CAN 10001387	CAN 599117
Eudicot	Asteraceae	Taraxacum phymatocarpum J.Vahl	Gillespie, L.J.; Saarela, J.M.; Doubt, J.; Bull, R.D.; Sokoloff, P.C.	10066	Saarela, J.M.	2018		Taraxacum hyparcticum | Taraxacum hyparcticum; Sokoloff, P.C.; 2011 | Taraxacum phymatocarpum; Saarela, J.M.; 2018	Gillespie et al.	Gillespie et al. 10066	Gillespie et al. 10066 (CAN)	Minto Inl. (head): Gillespie et al. 10066 (CAN)	2010-07-21	Northwest Territories	Inuvik	Victoria Island	Minto Inl. (head)	Valley at the junction of 3 rivers 6 km NE of head of Minto Inlet	Edge of dry stony plateau at top of slope, flat to undulating, 50 - 70% cover; evidence of animal burrow activity	primary	71.6087				-115.456				30	150								CAN							CAN 10001377	CAN 599080
Eudicot	Asteraceae	Taraxacum phymatocarpum J.Vahl	Gillespie, L.J.; Saarela, J.M.; Doubt, J.; Bull, R.D.; Sokoloff, P.C.	10021	Saarela, J.M.	2018		Taraxacum phymatocarpum | Taraxacum phymatocarpum; Sokoloff, P.C.; 2011 | Taraxacum phymatocarpum; Saarela, J.M.; 2018	Gillespie et al.	Gillespie et al. 10021	Gillespie et al. 10021 (CAN, MT)	Minto Inl. (head): Gillespie et al. 10021 (CAN, MT)	2010-07-20	Northwest Territories	Inuvik	Victoria Island	Minto Inl. (head)	N facing cliff 8 km NE of Minto Inlet in valley at small river that feeds into head of Inlet (Minto GEM Camp - 2010)	N-facing slope of river valley	primary	71.6189				-115.428				50	166–200								CAN, MT							CAN 10001382	CAN 599115
Eudicot	Asteraceae	Taraxacum phymatocarpum J.Vahl	Edlund, S.A.	61	Saarela, J.M.	2016			Edlund	Edlund 61	Edlund 61 (CAN)	Hadley Bay: Edlund 61 (CAN)	1986-07-07	Nunavut	Kitikmeot	Victoria Island	Hadley Bay	W of Hadley Bay	Marine washed till plain in bottom of NS trending valley. Materials predominantly silt, calcareous till with carbonate and gabbroic clasts. Platy shale. Fragments line the flood plain of streams that dissect the valley.	primary	72.05				-108.5													CAN							CAN 10006555
Eudicot	Asteraceae	Taraxacum phymatocarpum J.Vahl	Edlund, S.A.	39	Saarela, J.M.	2017			Edlund	Edlund 39	Edlund 39 (CAN)	Hadley Bay: Edlund 39 (CAN)	1986-07-06	Nunavut	Kitikmeot	Victoria Island	Hadley Bay	[W coast of Hadley Bay], Site 12	Silty colluvial slope of marine washed calcareous till. East facing.	primary	72.0917				-108.583					200								CAN							CAN 10015200
Eudicot	Asteraceae	Taraxacum phymatocarpum J.Vahl	Edlund, S.A.	365				Taraxacum hyparcticum; Edlund, S.A.; 1987 | Taraxacum phymatocarpum;	Edlund	Edlund 365	Edlund 365 (CAN)	Hadley Bay: Edlund 365 (CAN)	1986-08-09	Nunavut	Kitikmeot	Victoria Island	Hadley Bay	Natkusiak Peninsula, base of E coast of [west coast of Hadley Bay]; gravelly river bar near mouth of major river, sand and gravel derived from alkaline till; Site 105	Moderately drained sandy eroding bluff.	primary	72.3167				-108.55													CAN								CAN 522719
Eudicot	Asteraceae	Taraxacum phymatocarpum J.Vahl	Edlund, S.A.	135	Saarela, J.M.	2017			Edlund	Edlund 135	Edlund 135 (CAN)	Richard Collinson Inl.: Edlund 135 (CAN)	1982-07-08	Northwest Territories	Inuvik	Victoria Island	Richard Collinson Inl.	Prince Albert Peninsula, raised sand-gravel terrace above river draining into Richard Collinson Inlet, Loc # 15		primary	72.5167				-115.7													CAN							CAN 10015201
Eudicot	Asteraceae	Taraxacum phymatocarpum J.Vahl	Edlund, S.A.	136	Saarela, J.M.	2017			Edlund	Edlund 136	Edlund 136 (CAN)	Richard Collinson Inl.: Edlund 136 (CAN)	1982-07-08	Northwest Territories	Inuvik	Victoria Island	Richard Collinson Inl.	Prince Albert Peninsula, raised sand-gravel terrace above river draining into Richard Collinson Inlet, Loc # 15		primary	72.5167				-115.7													CAN							CAN 10015216
Eudicot	Asteraceae	Taraxacum phymatocarpum J.Vahl	Porsild, A.E.	1104	Stephens, H.				Porsild	Porsild 1104	Porsild 1104 (KSTC)	Cambridge Bay: Porsild 1104 (KSTC)	1962-07-23	Nunavut	Kitikmeot	Victoria Island	Cambridge Bay	Cambridge Bay		secondary	69.1139				-105.053				1000		Saarela, J.M.	2019-04-26		Nunavut, Victoria Island, Cambridge Bay.	Canadian Geographical Names Data Base (CGND)	NAD83		KSTC
Eudicot	Asteraceae	Taraxacum phymatocarpum J.Vahl	Stephens, H.A.	982	Stephens, H.				Stephens	Stephens 982	Stephens 982 (KSTC)	Cambridge Bay: Stephens 982 (KSTC)	1962-07-08	Nunavut	Kitikmeot	Victoria Island	Cambridge Bay	Cambridge Bay		secondary	69.1139				-105.053				1000		Saarela, J.M.	2019-04-26		Nunavut, Victoria Island, Cambridge Bay.	Canadian Geographical Names Data Base (CGND)	NAD83		KSTC
Eudicot	Asteraceae	Taraxacum phymatocarpum J.Vahl	Zoltai, H.A.C.	s.n.	Zoltai, S.C.			Taraxacum phymatocarpum; Saarela, J.M.; 2015 | Taraxacum phymatocarpum; Brouillet, May 2002 | Taraxacum phymatocarpum; S. Kojima; without date	Zoltai	Zoltai s.n.	Zoltai s.n. (DAO)	Cambridge Bay: Zoltai s.n. (DAO)	1974-07-25	Nunavut	Kitikmeot	Victoria Island	Cambridge Bay	Cambridge Bay		secondary	69.1167	69	7		-105.083	105	5		1000		Saarela, J.M.	2019-04-26		Nunavut, Victoria Island, Cambridge Bay.	Canadian Geographical Names Data Base (CGND)	NAD83	Primary coordinates on label are 69 5 N, 105 5 W.	DAO
Eudicot	Asteraceae	Taraxacum phymatocarpum J.Vahl	Porsild, A.E.	17215				Taraxacum phymatocarpum;	Porsild	Porsild 17215	Porsild 17215 (CAN)	Read Is.: Porsild 17215 (CAN)	1949-07-27	Nunavut	Kitikmeot	Read Island	Read Is.	Read Island off S coast of Wollaston Peninsula		secondary	69.2014				-113.867				3000		Saarela, J.M.	2018-09-26		Nunavut: Read Island	Canadian Geographical Names Data Base (CGND)	NAD83		CAN								CAN 128189
Eudicot	Asteraceae	Taraxacum phymatocarpum J.Vahl	Oldenburg, M.E.	54-489					Oldenburg	Oldenburg 54-489	Oldenburg 54-489 (UBC)	Wollaston Pen.: Oldenburg 54-489 (UBC)	1954-08-16	Northwest Territories	Inuvik	Victoria Island	Wollaston Pen.	pingo	pingo	secondary	70.0532				-116				11000		Saarela, J.M.	2019-04-25		Location of the pingo is based on the general location of "Sta. 21" [station 21], corresponding to "pingo" on original specimen labels. Location of pingos in area of Wollaston Peninsula were identified with reference to Surficial geology, Wollaston Peninsula, Victoria Island, Nunavut-Northwest Territories, NTS 87-D, parts of NTS 87-A, B, C, E and F; Geological Survey of Canada, Geological Survey …	Google Earth Pro	WGS84		UBC
Eudicot	Asteraceae	Taraxacum phymatocarpum J.Vahl	Porsild, A.E.	17478				Taraxacum pumilum | Taraxacum phymatocarpum;	Porsild	Porsild 17478	Porsild 17478 (CAN)	Unnamed lake ca. 60 mi. N of Cambridge Bay: Porsild 17478 (CAN)	1949-08-06	Nunavut	Kitikmeot	Victoria Island	Unnamed lake ca. 60 mi. N of Cambridge Bay	N end of large lake near large sandplain about 60 mi. N of Cambridge Bay	Sandy lakeshore.	secondary	70.1917				-105.4				20000		Wise, P.	2011-02-22		Region: Kitikmeot; Site Name: Lake (unnamed) ca 60 miles (97 km) N of the hamlet of Cambridge Bay, Victoria Island; Site Type: Lake; Notes: Georeference for the lake most closely matching the site description, a large unnamed lake ca 114 km due N of Cambridge Bay; Source:	Atlas of Canada, Natural Resources Canada at http://atlas.nrcan.gc.ca/site/english/maps/topo/map	NAD83		CAN								CAN 128191
Eudicot	Asteraceae	Taraxacum phymatocarpum J.Vahl	Edlund, S.A.; Argus, G.W.	12817	Brouillet, L.	2002-05			Edlund & Argus	Edlund & Argus 12817	Edlund & Argus 12817 (CAN)	Prince Albert Sound (head): Edlund & Argus 12817 (CAN)	1987-08-18	Nunavut	Kitikmeot	Victoria Island	Prince Albert Sound (head)	Kagloryuak River. 67 km due east of Prince Albert Sound. Site 82.		secondary	70.35				-109.6									Region: Victoria Island; Curator geo. id.: 4038; Original Lat/Long: 79 21 N, 109 36 W; Georeferenced by Paul Wise (2009-02-17) - Site Name: Kagloryuak River, 67 km due E of Prince Albert Sound, Victoria Island. Georef source: NTS map 77F; Georef correction: Collection label latitude (79 21 N) is typo and should read 70 21 N; Georef notes: Coordinates verified with correction.				CAN								CAN 526820
Eudicot	Asteraceae	Taraxacum phymatocarpum J.Vahl	Porsild, A.E.	17346	Saarela, J.M.	2018		Taraxacum hyparcticum | Taraxacum hyparcticum; Porsild, A.E.; 1949 | Taraxacum phymatocarpum; Saarela, J.M.; 2018	Porsild	Porsild 17346	Porsild 17346 (CAN)	Ulukhaktok: Porsild 17346 (CAN)	1949-08-08	Northwest Territories	Inuvik	Victoria Island	Ulukhaktok	Vicinity of Holman Island [Ulukhaktok] trading post		secondary	70.7358				-117.769				2000		Wise, P.	2011-03-15		Region: Inuvik; Site Name: Ulukhaktok, Victoria Island; Site Type: Hamlet; Notes: Holman Island almost certainly refers to the hamlet of Holman, frequently referred to as Holman Island, rather than the offshore island of the same name. holman was the site of a Hudson's Bay trading post, exact site not determined. Holman was renamed Ulukhaktok in 2006; Source: Google Earth (Georef. notes for CAN 1…	Google Earth	WGS84		CAN								CAN 128181
Eudicot	Asteraceae	Taraxacum phymatocarpum J.Vahl	Edlund, S.A.	722	Saarela, J.M.	2017			Edlund	Edlund 722	Edlund 722 (CAN)	Ulukhaktok: Edlund 722 (CAN)	1982-08-03	Northwest Territories	Inuvik	Victoria Island	Ulukhaktok	Ulukhaktok, Site 270		secondary	70.7366				-117.772				2000		Saarela, J.M.	2019-05-13		Northwest Territories, Victoria I., Ulukhaktok (formerly Holman/Holman Island).	Canadian Geographical Names Data Base (CGND)	NAD83		CAN							CAN 10015202
Eudicot	Asteraceae	Taraxacum phymatocarpum J.Vahl	Edlund, S.A.	429	Edlund, S.A.	1986-03		Taraxacum hyparcticum; Edlund, S.A.; 1986-03 | Taraxacum phymatocarpum; Saarela, J.M.; 2018	Edlund	Edlund 429	Edlund 429 (CAN)	Ulukhaktok: Edlund 429 (CAN)	1982-07-18	Northwest Territories	Inuvik	Victoria Island	Ulukhaktok	Holman [Ulukhaktok], fine sand beaches near coast of Kings Bay	Dry eroding low beach berm.	secondary	70.7367				-117.772				1000		Saarela, J.M.	2019-05-10		Northwest Territories, Victoria Island, Ulukhaktok (formerly Holman/Holman Island), Primary coordinates on label (70° 43' N 117° 43' W) are imprecise, marking a site about 2.5 km south of Ulukhaktok, whereas the collecting site almost certainly is on the west side of King's Bay in the community area.				CAN								CAN 502417
Eudicot	Asteraceae	Taraxacum phymatocarpum J.Vahl	Edlund, S.A.	428				Taraxacum pumilum; Edlund, S.A.; 1986-03 | Taraxacum phymatocarpum;	Edlund	Edlund 428	Edlund 428 (CAN)	Ulukhaktok: Edlund 428 (CAN)	1982-07-18	Northwest Territories	Inuvik	Victoria Island	Ulukhaktok	Holman [Ulukhaktok], fine sand beaches near coast of Kings Bay	Moist silty sand near coast. Locally abundant.	secondary	70.7367				-117.772				1000		Saarela, J.M.	2019-05-10		Northwest Territories, Victoria Island, Ulukhaktok (formerly Holman/Holman Island), Primary coordinates on label (70° 43' N 117° 43' W) are imprecise, marking a site about 2.5 km south of Ulukhaktok, whereas the collecting site almost certainly is on the west side of King's Bay in the community area.				CAN								CAN 502418
Eudicot	Asteraceae	Taraxacum phymatocarpum J.Vahl	Edlund, S.A.	18				Taraxacum hyparcticum; Edlund, S.A.; 1986 | Taraxacum phymatocarpum; Saarela, J.M.; 2018	Edlund	Edlund 18	Edlund 18 (CAN)	Cape Wollaston: Edlund 18 (CAN)	1982-08-26	Northwest Territories	Inuvik	Victoria Island	Cape Wollaston	Cape Wollaston	Well drained eroding organic deposit. Sandy organic accumulation in beach ridge swale	secondary	71.1172				-118.069				2000		Saarela, J.M.	2019-05-14		Northwest Territories, Victoria Island, Cape Wollaston. Primary coordinates (70 40 N, 114 32 W) mark a site on the north side of Prince Albert Sound, not at Cape Wollaston as described and mapped (red dot) on the sheet.	Canadian Geographical Names Data Base (CGND)	NAD83		CAN								CAN 502443
Eudicot	Asteraceae	Taraxacum phymatocarpum J.Vahl	Porsild, A.E.	17428	J.M. Saarela	2017			Porsild	Porsild 17428	Porsild 17428 (CAN)	Minto Inl. (head): Porsild 17428 (CAN)	1949-08-02 - 1949-08-03	Northwest Territories	Inuvik	Victoria Island	Minto Inl. (head)	Head of Minto Inlet		secondary	71.5361				-115.033				20000		Wise, P.	2009-03-03		Region: Inuvik; Site Name: Head of Minto Inlet; Site Type: Bay;	NTS map 87H (notes from CAN 127775)	NAD27	Georef. data added to this site by JM Saarela, 2019-04-25.	CAN								CAN 128178
Eudicot	Asteraceae	Taraxacum phymatocarpum J.Vahl	Porsild, A.E.	17429	J.M. Saarela	2017			Porsild	Porsild 17429	Porsild 17429 (CAN)	Minto Inl. (head): Porsild 17429 (CAN)	1949-08-02 - 1949-08-03	Northwest Territories	Inuvik	Victoria Island	Minto Inl. (head)	Head of Minto Inlet		secondary	71.5361				-115.033				20000		Wise, P.	2009-03-03		Region: Inuvik; Site Name: Head of Minto Inlet; Site Type: Bay;	NTS map 87H (notes from CAN 127775)	NAD27	Georef. data added to this site by JM Saarela, 2019-04-25.	CAN								CAN 128198
Eudicot	Asteraceae	Taraxacum phymatocarpum J.Vahl	Oldenburg, M.E.	54-644					Oldenburg	Oldenburg 54-644	Oldenburg 54-644 (UBC)	Prince Albert Pen.: Oldenburg 54-644 (UBC)	1954-08-15	Northwest Territories	Inuvik	Victoria Island	Prince Albert Pen.	"Char Lake"		secondary	72.2572				-115.877				30000		Saarela, J.M.	2018-11-16		Small lake (but the largest one in the area) southwest of the head of Richard Collinson Inlet. Location of the lake based on the location of "Sta. 20" [station 20], corresponding to "Char Lake" (not an official name) on specimen labels.	Google Earth Pro	WGS84		UBC
Eudicot	Asteraceae	Taraxacum scopulorum (A.Gray) Rydberg	Gillespie, L.J.; Saarela, J.M.; Consaul, L.L.; Bull, R.D.	7630	Saarela, J.M.	2018		Taraxacum scopulorum | Taraxacum scopulorum; Gillespie, L.J.; 2012 | Taraxacum scopulorum; Saarela, J.M.; 2018	Gillespie et al.	Gillespie et al. 7630	Gillespie et al. 7630 (CAN, MT)	Oterkvik Pt.: Gillespie et al. 7630 (CAN, MT)	2008-07-07	Nunavut	Kitikmeot	Victoria Island	Oterkvik Pt.	Coronation Gulf, bay E of Oterkvik Point	Coastal Dryas-sedge tundra, vegetation <10 cm high. Gravelly-sandy substrate; 10‒25% ground cover. Just above high tide mark. Carex-Dryas dominant.	primary	68.5128				-112.566					0‒10						WGS84		CAN, MT							CAN 10001380	CAN 592272
Eudicot	Asteraceae	Taraxacum scopulorum (A.Gray) Rydberg	Gillespie, L.J.; Saarela, J.M.; Consaul, L.L.; Bull, R.D.	7767	Gillespie et al.	2008		Taraxacum scopulorum;	Gillespie et al.	Gillespie et al. 7767	Gillespie et al. 7767 (CAN)	Colville Mts.: Gillespie et al. 7767 (CAN)	2008-07-08	Nunavut	Kitikmeot	Victoria Island	Colville Mts.	Colville Mountains, eastern most slopes	Mountain slopes and lower meadows.	primary	69.5458				-112.691					300‒530						WGS84		CAN								CAN 593048
Eudicot	Asteraceae	Taraxacum scopulorum (A.Gray) Rydberg	Gillespie, L.J.; Saarela, J.M.; Doubt, J.; Bull, R.D.; Sokoloff, P.C.	9835	Gillespie, L.J.	2012		Taraxacum phymatocarpum | Taraxacum scopulorum; Gillespie, L.J.; 2012	Gillespie et al.	Gillespie et al. 9835	Gillespie et al. 9835 (CAN, MT)	Kuujjua R.: Gillespie et al. 9835 (CAN, MT)	2010-07-15	Northwest Territories	Inuvik	Victoria Island	Kuujjua R.	Gentle slope below steep scree at base of large conical hill, E of "Fish Lake" on lower Kuujjua River, 17 km SE of Minto Inlet	Gentle slope below steep scree slope and cliff of summit, stony, mostly pale grey sedimentary rock; gravelly and small flat rocks	primary	71.2194				-116.334				5	113								CAN, MT								CAN 599126
Eudicot	Asteraceae	Taraxacum scopulorum (A.Gray) Rydberg	Oldenburg, M.E.	45-1353	Saarela, J.M.	2018		Taraxacum sp.; Dugall, A.W. | Taraxacum holmenianum; Saarela, J.M.; 2018	Oldenburg	Oldenburg 45-1353	Oldenburg 45-1353 (CAN)	Oldenburg Lake: Oldenburg 45-1353 (CAN)	1945-08-11	Northwest Territories	Inuvik	Victoria Island	Oldenburg Lake	"Oldenburg Lake".	On hillside. One colony at top of W. facing cut bank.	secondary	73.1175	73	7	3	-114.58	114	34	48	2500		Saarela, J.M.	2019-05-16		Northwest Territories, Victoria Island, '"Oldenburg Lake", an unnamed lake on northwestern Victoria Island west of Peel Point. The location of "Oldenburg Lake" confirmed by information in Whyard, F. 1984. Ernie Boffa, Canadian bush pilot, Alaska Northwest Pub. Co., Anchorage, Alaska. The following text appears on pp. 90: "Flying farther east, they crossed Victoriaat the western edge of Peel Point…	Google Earth	WGS84		CAN							CAN
Eudicot	Asteraceae	Tephroseris frigida (Richardson) Holub	Gillespie, L.J.; Saarela, J.M.; Consaul, L.L.; Bull, R.D.	7939	Gillespie et al.	2008		Tephroseris frigida;	Gillespie et al.	Gillespie et al. 7939	Gillespie et al. 7939 (ALA, CAN, MT, O)	Johansen Bay: Gillespie et al. 7939 (ALA, CAN, MT, O)	2008-07-14	Nunavut	Kitikmeot	Victoria Island	Johansen Bay	Large unnamed lake, ca. 18 km ENE of Johansen Bay airstrip	Meadow beside large lake sheltered on three sides by rocky-stony slopes.	primary	68.6467				-110.682					20‒30						WGS84		ALA, CAN, MT, O		ALA					CAN 10000188	CAN 592264
Eudicot	Asteraceae	Tephroseris frigida (Richardson) Holub	Gillespie, L.J.; Saarela, J.M.; Consaul, L.L.; Bull, R.D.	7938	Gillespie et al.	2008		Tephroseris frigida;	Gillespie et al.	Gillespie et al. 7938	Gillespie et al. 7938 (CAN, MT, O)	Johansen Bay: Gillespie et al. 7938 (CAN, MT, O)	2008-07-14	Nunavut	Kitikmeot	Victoria Island	Johansen Bay	Large unnamed lake, ca. 18 km ENE of Johansen Bay airstrip	Meadow beside large lake sheltered on three sides by rocky-stony slopes.	primary	68.6467				-110.682					20‒30						WGS84		CAN, MT, O								CAN 593054
Eudicot	Asteraceae	Tephroseris frigida (Richardson) Holub	Lambert, J.D.H.	s.n.	Sokoloff, P.C.	2017		Senecio atropurpureus; Dugal, A.W.; 1988 | Tephroseris frigida; Sokoloff, P.C.; 2017 | Senecio atropurpureus; Zamluk, E.A.; 2000-06	Lambert	Lambert s.n.	Lambert s.n. (CAN)	Long L.: Lambert s.n. (CAN)	1964-07-13	Nunavut	Kitikmeot	Victoria Island	Long L.	Long Lake; Plot 21		primary	69.1167				-104.567				5000		Saarela, J.M.	2019-05-14		Uncertainty of 5000 m added, covering the entire linear lake.	Google Earth	WGS84		CAN								CAN 529323
Eudicot	Asteraceae	Tephroseris frigida (Richardson) Holub	Lambert, J.D.H.	s.n.	Sokoloff, P.C.	2017		Senecio atropurpureus; Dugal, A.W.; 1988 | Tephroseris frigida; Sokoloff, P.C.; 2017 | Senecio atropurpureus; Zamluk, E.A.; 2000-06	Lambert	Lambert s.n.	Lambert s.n. (CAN)	Long L.: Lambert s.n. (CAN)	1964-07-14	Nunavut	Kitikmeot	Victoria Island	Long L.	Long Lake; Plot 23		primary	69.1167				-104.567				5000		Saarela, J.M.	2019-05-14		Uncertainty of 5000 m added, covering the entire linear lake.	Google Earth	WGS84		CAN								CAN 529347
Eudicot	Asteraceae	Tephroseris frigida (Richardson) Holub	Ponomarenko, S.	VI-098	Sokoloff, P.C.	2019		Senecio atropurpurea subsp. frigida; Ponomarenko, S. | Tephroseris frigida; Sokoloff, P.C.; 2019	Ponomarenko	Ponomarenko VI-098	Ponomarenko VI-098 (CAN)	Greiner Lake: Ponomarenko VI-098 (CAN)	2018-07-19	Nunavut	Kitikmeot	Victoria Island	Greiner Lake	W of Greiner Lake.	Mesic Dryas integrifolia community.	primary	69.211				-105.185													CAN							CAN
Eudicot	Asteraceae	Tephroseris frigida (Richardson) Holub	Bandringa, R.W.	314	Bandringa, R.W.	2003			Bandringa	Bandringa 314	Bandringa 314 (CAN)	Ulukhaktok: Bandringa 314 (CAN)	2003-07-23	Northwest Territories	Inuvik	Victoria Island	Ulukhaktok	SW side of Kunak's Lake, just beyond Kings Bay		primary	70.7406				-117.739					22								CAN								CAN 586803
Eudicot	Asteraceae	Tephroseris frigida (Richardson) Holub	Saarela, J.M.; Bull, R.D.	1502	Gillespie, L.J.	2011		Tephroseris frigida; Gillespie, L.J.; 2011	Saarela & Bull	Saarela & Bull 1502	Saarela & Bull 1502 (CAN)	Ulukhaktok: Saarela & Bull 1502 (CAN)	2010-07-06	Northwest Territories	Inuvik	Victoria Island	Ulukhaktok	Vicinity of Ulukhaktok Airport, W of town	Rocky tundra	primary	70.7584				-117.79				50	0‒10								CAN							CAN 10000193	CAN 598361
Eudicot	Asteraceae	Tephroseris frigida (Richardson) Holub	Oldenburg, M.E.	46-2263	Sokoloff, P.C.	2019		Senecio atropurpureus; Oldenburg, M.E. | Tephoseris frigida; Sokoloff, P.C.; 2019	Oldenburg	Oldenburg 46-2263	Oldenburg 46-2263 (CAN)	Prince Albert Sound (N): Oldenburg 46-2263 (CAN)	1946-08-19	Northwest Territories	Inuvik	Victoria Island	Prince Albert Sound (N)	"V-1". [Diamond Jenness Peninsula, ca. 70 km due east of Ulukhaktok]		primary	70.8333	70	50		-114	114	0											CAN							CAN
Eudicot	Asteraceae	Tephroseris frigida (Richardson) Holub	Edlund, S.A.	29	Sokoloff, P.C.	2017			Edlund	Edlund 29	Edlund 29 (CAN)	Cape Wollaston: Edlund 29 (CAN)	1982-06-27	Northwest Territories	Inuvik	Victoria Island	Cape Wollaston	Cape Wollaston		primary	71.0667				-118.117													CAN							CAN 10014756
Eudicot	Asteraceae	Tephroseris frigida (Richardson) Holub	Gillespie, L.J.; Saarela, J.M.; Doubt, J.; Bull, R.D.; Sokoloff, P.C.	9795	Gillespie, L.J.	2011		Tephroseris frigida; Gillespie, L.J.; 2011	Gillespie et al.	Gillespie et al. 9795	Gillespie et al. 9795 (ALA, CAN)	Kuujjua R.: Gillespie et al. 9795 (ALA, CAN)	2010-07-14	Northwest Territories	Inuvik	Victoria Island	Kuujjua R.	Wet sedge meadow between two small lakes NE of "Fish Lake" on lower Kuujjua River, 17 km SE of Minto Inlet, ca. 4 km E of Ulukhaktok Fishing Camp	Moist Dryas-Carex hummocky tundra adjacent to wet sedge meadow.	primary	71.2087				-116.391				20	90								ALA, CAN		ALA 251353					CAN 10000191	CAN 598363
Eudicot	Asteraceae	Tephroseris frigida (Richardson) Holub	Gillespie, L.J.; Saarela, J.M.; Doubt, J.; Bull, R.D.; Sokoloff, P.C.	9518	Gillespie, L.J.	2011		Tephroseris frigida; Gillespie, L.J.; 2011	Gillespie et al.	Gillespie et al. 9518	Gillespie et al. 9518 (CAN)	Boot Inl.: Gillespie et al. 9518 (CAN)	2010-07-08	Northwest Territories	Inuvik	Victoria Island	Boot Inl.	N side of Minto Inlet, small round lake (~1 km diameter) ca. 4 km N of Boot Inlet, NE side near small river flowing into lake	Moist sedge meadow.	primary	71.5098				-117.343				100	100								CAN							CAN 10000190	CAN 598359
Eudicot	Asteraceae	Tephroseris frigida (Richardson) Holub	Edlund, S.A.	76	Sokoloff, P.C.	2017		Senecio atropurpureus; Edlund, S.A.; 1985 | Tephroseris frigida; Sokoloff, P.C.; 2017 | Senecio atropurpureus; Zamluk, E.A.; 2000-06	Edlund	Edlund 76	Edlund 76 (CAN)	Minto Inl. (head): Edlund 76 (CAN)	1983-07-10	Northwest Territories	Inuvik	Victoria Island	Minto Inl. (head)	Minto Inlet, broad valley with older raised terraces near head of inlet	Partially stabilized modern river terrace, pioneering community.	primary	71.5667				-115.35													CAN								CAN 484866
Eudicot	Asteraceae	Tephroseris frigida (Richardson) Holub	Gillespie, L.J.; Saarela, J.M.; Doubt, J.; Bull, R.D.; Sokoloff, P.C.	10047	Gillespie, L.J.	2011		Tephroseris frigida; Gillespie, L.J.; 2011	Gillespie et al.	Gillespie et al. 10047	Gillespie et al. 10047 (CAN, MT, O)	Minto Inl. (head): Gillespie et al. 10047 (CAN, MT, O)	2010-07-21	Northwest Territories	Inuvik	Victoria Island	Minto Inl. (head)	Base of slope in river valley 7 km NE of Minto Inlet in valley at small river that feeds into head of inlet	Base of S-facing slope by river, rocky Dryas-sedge-Cassiope community	primary	71.615				-115.444				20	160								CAN, MT, O							CAN 10000189	CAN 598368
Eudicot	Asteraceae	Tephroseris frigida (Richardson) Holub	Gillespie, L.J.; Saarela, J.M.; Doubt, J.; Bull, R.D.; Sokoloff, P.C.	9460	Gillespie, L.J.	2011		Tephroseris frigida; Gillespie, L.J.; 2011	Gillespie et al.	Gillespie et al. 9460	Gillespie et al. 9460 (CAN)	Minto Inl. (head): Gillespie et al. 9460 (CAN)	2010-07-07	Northwest Territories	Inuvik	Victoria Island	Minto Inl. (head)	8 km NE of Minto Inlet in valley at small river that feeds into head of inlet (Minto GEM Camp - 2010)	Sedge meadow.	primary	71.6194				-115.439				100	100								CAN							CAN 10000192	CAN 598358
Eudicot	Asteraceae	Tephroseris frigida (Richardson) Holub	Edlund, S.A.	416	Sokoloff, P.C.	2017		Senecio atropurpureus; Edlund, S.A.; 1985 | Tephroseris frigida; Sokoloff, P.C.; 2017 | Senecio atropurpureus; Zamluk, E.A.; 2000-06	Edlund	Edlund 416	Edlund 416 (CAN)	Prince Albert Pen.: Edlund 416 (CAN)	s.d.	Northwest Territories	Inuvik	Victoria Island	Prince Albert Pen.	Prince Albert Peninsula, sandy fluvial deposit derived from calcareous till; Site 85	Disturbed dry sand at edge of terrace.	primary	72.25				-116.2													CAN							CAN 10088936	CAN 485255
Eudicot	Asteraceae	Tephroseris frigida (Richardson) Holub	Edlund, S.A.	146	Sokoloff, P.C.	2017			Edlund	Edlund 146	Edlund 146 (CAN)	Richard Collinson Inl.: Edlund 146 (CAN)	1982-07-08	Northwest Territories	Inuvik	Victoria Island	Richard Collinson Inl.	Prince Albert Peninsula, raised sand-gravel terrace above river draining into Richard Collinson Inlet, Loc # 15		primary	72.5167				-115.7													CAN							CAN 10027421
Eudicot	Asteraceae	Tephroseris frigida (Richardson) Holub	Edlund, S.A.	137	Sokoloff, P.C.	2017		Senecio atropurpureus; Edlund, S.A.; 1985 | Tephroseris frigida; Sokoloff, P.C.; 2017 | Senecio atropurpureus; Zamluk, E.A.; 2000-06	Edlund	Edlund 137	Edlund 137 (CAN)	Richard Collinson Inl.: Edlund 137 (CAN)	1982-07-08	Northwest Territories	Inuvik	Victoria Island	Richard Collinson Inl.	Prince Albert Peninsula, raised calcareous sand and gravel terrace; Site 15	South-facing, well drained, steep gravel slope.	primary	72.5333				-115.7													CAN								CAN 485416
Eudicot	Asteraceae	Tephroseris frigida (Richardson) Holub	Edlund, S.A.	702	Saarela, J.M.	2018		Senecio atropurpureus; Edlund, S.A.; 1985 | Senecio atropurpureus; Zamluk, E.A.; 2000-06	Edlund	Edlund 702	Edlund 702 (CAN)	Richard Collinson Inl.: Edlund 702 (CAN)	1982-08-01	Northwest Territories	Inuvik	Victoria Island	Richard Collinson Inl.	Richard Collinson Inlet, N side. Salt encrusted marine silt deposit and old silty river terraces; Site 267	Dry raised silt deposit.	primary	72.55				-114.833													CAN								CAN 485461
Eudicot	Asteraceae	Tephroseris frigida (Richardson) Holub	Jenness, D.	329a	Sokoloff, P.C.	2017		Tephroseris frigida; Sokoloff, P.C.; 2017 | Senecio lugens | Senecio atropurpureus; Zamluk, E.A.; 2000-06	D. Jenness	D. Jenness 329a	D. Jenness 329a (CAN)	Wollaston Pen.: D. Jenness 329a (CAN)	5701	Nunavut	Kitikmeot	Victoria Island	Wollaston Pen.	Wollaston Land [Wollaston Peninsula]		secondary	69.4073				-116.132				10000		Saarela, J.M.	2019-11-06		Region: Kitikmeot; Site Name: Wollaston Peninsula (formerly Wollaston Land); Site Type: Peninsula; Notes: Collection date recorded as 10 August 1915. According to a hand drawn map in Jenness (1922: 126), on 10 August 1915 Diamond Jenness was in an area on Wollaston Peninsula due east of Williams Point. Point georeferenced is in this general vicinity.	Google Earth	WGS84	Earlier georeference: 69.766667, -115.2667. Extent 90000 m. Region: Kitikmeot; Site Name: Wollaston Peninsula (formerly Wollaston Land); Site Type: Peninsula; Notes: Note that part (approx. the northern 25%) of Wollaston Peninsula lies in Northwest Territories (Inuvik region). Estimated extent = 90 km; Source: Atlas of Canada, Natural Resources Canada at http://atlas.nrcan.gc.ca (Georef. by P. Wi…	CAN							CAN 10088945	CAN 109956
Eudicot	Asteraceae	Tephroseris frigida (Richardson) Holub	Edlund, S.A.	409	Sokoloff, P.C.	2017		Senecio atropurpureus; Edlund, S.A.; 1985 | Tephroseris frigida; Sokoloff, P.C.; 2017 | Senecio atropurpureus; Zamluk, E.A.; 2000-06	Edlund	Edlund 409	Edlund 409 (CAN)	Cape Baring: Edlund 409 (CAN)	1982-07-18	Northwest Territories	Inuvik	Victoria Island	Cape Baring	Cape Baring, NW coast of Wollaston Peninsula, on calcareous silty beach and fluvial deposits	Moderately to imperfectly drained silt. Local in Dryas-legume tundra	secondary	70.0381				-117.359				5000		Saarela, J.M.	2019-01-09		Northwest Territories, Cape Baring	Canadian Geographical Names Data Base (CGND)	NAD83		CAN								CAN 485372
Eudicot	Asteraceae	Tephroseris frigida (Richardson) Holub	Oldenburg, M.E.	42-70C	Sokoloff, P.C.	2019		Senecio atropurpureus; Oldenburg, M.E. | Tephoseris frigida; Sokoloff, P.C.; 2019	Oldenburg	Oldenburg 42-70C	Oldenburg 42-70C (CAN)	Ulukhaktok: Oldenburg 42-70C (CAN)	1942-08-01	Northwest Territories	Inuvik	Victoria Island	Ulukhaktok	Holman Island Post [old Holman town site on west side of Kings Bay].		secondary	70.7353	70	44		-117.749	117	44		1000		Saarela, J.M.	2019-05-13		Northwest Territories, Victoria Island, old Holman site on east side of Kings Bay.	Google Earth	WGS84		CAN							CAN
Eudicot	Asteraceae	Tephroseris frigida (Richardson) Holub	Oldenburg, M.E.	45-1709	Sokoloff, P.C.	2019		Senecio atropurpureus; Oldenburg, M.E. | Tephoseris frigida; Sokoloff, P.C.; 2019	Oldenburg	Oldenburg 45-1709	Oldenburg 45-1709 (CAN)	Ulukhaktok: Oldenburg 45-1709 (CAN)	1945-08-12	Northwest Territories	Inuvik	Victoria Island	Ulukhaktok	Holman Island Post [old Holman town site on west side of Kings Bay].		secondary	70.7353	70	44		-117.749	117	44		1000		Saarela, J.M.	2019-05-13		Northwest Territories, Victoria Island, old Holman site on east side of Kings Bay.	Google Earth	WGS84		CAN							CAN
Eudicot	Asteraceae	Tephroseris frigida (Richardson) Holub	Oldenburg, M.E.	45-1712	Sokoloff, P.C.	2019		Senecio atropurpureus; Oldenburg, M.E. | Tephoseris frigida; Sokoloff, P.C.; 2019	Oldenburg	Oldenburg 45-1712	Oldenburg 45-1712 (CAN)	Ulukhaktok: Oldenburg 45-1712 (CAN)	1945-08-12	Northwest Territories	Inuvik	Victoria Island	Ulukhaktok	Holman Island Post [old Holman town site on west side of Kings Bay].		secondary	70.7353	70	44		-117.749	117	44		1000		Saarela, J.M.	2019-05-13		Northwest Territories, Victoria Island, old Holman site on east side of Kings Bay.	Google Earth	WGS84		CAN							CAN
Eudicot	Asteraceae	Tephroseris frigida (Richardson) Holub	Porsild, A.E.	17343	Sokoloff, P.C.	2017		Tephroseris frigida; Sokoloff, P.C.; 2017 | Senecio atropurpureus; Zamluk, E.A.; 2000-06	Porsild	Porsild 17343	Porsild 17343 (CAN)	Ulukhaktok: Porsild 17343 (CAN)	1949-08-08	Northwest Territories	Inuvik	Victoria Island	Ulukhaktok	Vicinity of Holman Island [Ulukhaktok] trading post, E side of Kings Bay	Wet tundra	secondary	70.7358				-117.769				2000		Wise, P.	2011-03-15		Region: Inuvik; Site Name: Ulukhaktok, Victoria Island; Site Type: Hamlet; Notes: Holman Island almost certainly refers to the hamlet of Holman, frequently referred to as Holman Island, rather than the offshore island of the same name. holman was the site of a Hudson's Bay trading post, exact site not determined. Holman was renamed Ulukhaktok in 2006; Source: Google Earth (Georef. notes for CAN 1…	Google Earth	WGS84		CAN								CAN 128171
Eudicot	Asteraceae	Tephroseris frigida (Richardson) Holub	Ross, L.	326	Moss, E.H.				Ross	Ross 326	Ross 326 (ALTA)	Ulukhaktok: Ross 326 (ALTA)	1942-07-16	Northwest Territories	Inuvik	Victoria Island	Ulukhaktok	Holman Island [Ulukhaktok]		secondary	70.7366				-117.772				1000		Saarela, J.M.	2019-05-10		Northwest Territories, Victoria I., Ulukhaktok	Canadian Geographical Names Data Base (CGND)	NAD83		ALTA			ALTA VP 18688
Eudicot	Asteraceae	Tephroseris frigida (Richardson) Holub	Dutilly, A.H.	18619	Sokoloff, P.C.	2017		Tephroseris frigida; Sokoloff, P.C.; 2017 | Senecio frigidus | Senecio atropurpureus; Zamluk, E.A.; 2000-06	Dutilly	Dutilly 18619	Dutilly 18619 (CAN, QFA)	Ulukhaktok: Dutilly 18619 (CAN, QFA)	1940-07-19	Northwest Territories	Inuvik	Victoria Island	Ulukhaktok	Holman Island [Ulukhaktok]	Post precambrian	secondary	70.7367				-117.772				1000		Saarela, J.M.	2019-05-10		Northwest Territories, Victoria Island, Ulukhaktok (formerly Holman/Holman Island).				CAN, QFA								CAN 600232
Eudicot	Asteraceae	Tephroseris frigida (Richardson) Holub	Edlund, S.A.	711	Sokoloff, P.C.	2017		Senecio atropurpureus; Edlund, S.A.; 1985 | Tephroseris frigida; Sokoloff, P.C.; 2017 | Senecio atropurpureus; Zamluk, E.A.; 2000-06	Edlund	Edlund 711	Edlund 711 (CAN)	Ulukhaktok: Edlund 711 (CAN)	1982-08-03	Northwest Territories	Inuvik	Victoria Island	Ulukhaktok	Gabbroic outcrop N of Holman [Ulukhaktok] and wetland at head of Kings Bay; Site 270	On mossy hummock top in wet sedge meadow.	secondary	70.7406				-117.748				1000		Saarela, J.M.	2019-05-10		Northwest Territories, Victoria Island, Ulukhaktok (formerly Holman/Holman Island), head of Kings Bay. Primary coordinates on label (70° 43' N 117° 43' W) are imprecise, marking a site about 2.5 km south of Ulukhaktok.	Google Earth	WGS84		CAN								CAN 485172
Eudicot	Asteraceae	Tephroseris frigida (Richardson) Holub	Dutilly, A.H.	18849	Sokoloff, P.C.	2017		Senecio frigidus; H.T. O'Neill, 9 May 1942	Dutilly	Dutilly 18849	Dutilly 18849 (QFA)	Kuujjua R.: Dutilly 18849 (QFA)	1940-07-21	Northwest Territories	Inuvik	Victoria Island	Kuujjua R.	Kookyoak River [Kuujjua River], Minto Inlet		secondary	71.2672				-116.819				50000		Saarela, J.M.	2019-05-08		Canada, Northwest Territories, Victoria Island, mouth of Kuujjua River. Primary coordinates on label 71 ? N, 116 ? W.	Canadian Geographical Names Data Base (CGND)	NAD83		QFA
Eudicot	Asteraceae	Tephroseris frigida (Richardson) Holub	Dutilly, A.H.	18693	Sokoloff, P.C.	2017		Tephroseris frigida; Sokoloff, P.C.; 2017 | Senecio frigidus | Senecio atropurpureus; Zamluk, E.A.; 2000-06	Dutilly	Dutilly 18693	Dutilly 18693 (CAN, QFA)	Boot Inl.: Dutilly 18693 (CAN, QFA)	1940-07-20	Northwest Territories	Inuvik	Victoria Island	Boot Inl.	"Willows Patch" [Vicinity of Boot Inlet, east side, river valley]	Post Precambrian	secondary	71.5111	71	36		-117.335	117	41		2500		Saarela, J.M.	2019-05-14		Nunavut, Victoria Island, river valley on east side of Boot Inlet. Primary coordinates: 71 ? N, 117 ? W. A report in The Polar Times confirms the location of Dutilly's "willow patch" as being in the Boot Inlet area, a site that subsequent collectors have visited: “Willows in the Far North: [Inuit] told him of a valley in which a grove of willows was growing. Not far from Minto Inlet, on Victoria …	Google Earth	WGS84		CAN, QFA								CAN 600231
Eudicot	Asteraceae	Tephroseris frigida (Richardson) Holub	Oldenburg, M.E.	45-1514	Sokoloff, P.C.	2019		Senecio atropurpureus; Oldenburg, M.E. | Tephoseris frigida; Sokoloff, P.C.; 2019	Oldenburg	Oldenburg 45-1514	Oldenburg 45-1514 (CAN)	Walker Bay: Oldenburg 45-1514 (CAN)	1945-08-12	Northwest Territories	Inuvik	Victoria Island	Walker Bay	Walker Bay		secondary	71.6172	71	36	13	-117.869	117	50	44	500		Saarela, J.M.	2019-05-13		Northwest Territories, Victoria Island, Walker Bay, Fort Collinson, Walker Bay. Fort Collinson at the head of Walker Bay is the site of a former Hudson Bay post. Primary coordinates ("approx. 71° 36' N 118° 0' W") place the site in Walker Bay. The location of the Walker Bay site is confirmed to be Fort Collinson by information in Whyard, F. 1984. Ernie Boffa, Canadian bush pilot, Alaska Northwest…	Canadian Geographical Names Data Base (CGND)	NAD83		CAN							CAN
Eudicot	Asteraceae	Tephroseris frigida (Richardson) Holub	Oldenburg, M.E.	45-1515	Sokoloff, P.C.	2019		Senecio atropurpureus; Oldenburg, M.E. | Tephoseris frigida; Sokoloff, P.C.; 2019	Oldenburg	Oldenburg 45-1515	Oldenburg 45-1515 (CAN)	Walker Bay: Oldenburg 45-1515 (CAN)	1945-08-12	Northwest Territories	Inuvik	Victoria Island	Walker Bay	Walker Bay		secondary	71.6172	71	36	13	-117.869	117	50	44	500		Saarela, J.M.	2019-05-13		Northwest Territories, Victoria Island, Walker Bay, Fort Collinson, Walker Bay. Fort Collinson at the head of Walker Bay is the site of a former Hudson Bay post. Primary coordinates ("approx. 71° 36' N 118° 0' W") place the site in Walker Bay. The location of the Walker Bay site is confirmed to be Fort Collinson by information in Whyard, F. 1984. Ernie Boffa, Canadian bush pilot, Alaska Northwest…	Canadian Geographical Names Data Base (CGND)	NAD83		CAN							CAN
Eudicot	Asteraceae	Tephroseris frigida (Richardson) Holub	Oldenburg, M.E.	54-647				Senecio atropurpueus; Oldenburg, M.E.;1954; Tephroseris frigida; S. Sivertz 2008, University of British Columbia Herbarium; ! Saarela, J.M.; 2015 (CAN)	Oldenburg	Oldenburg 54-647	Oldenburg 54-647 (UBC)	Prince Albert Pen.: Oldenburg 54-647 (UBC)	1954-08-15	Northwest Territories	Inuvik	Victoria Island	Prince Albert Pen.	"Char Lake"		secondary	72.2572				-115.877				30000		Saarela, J.M.	2018-11-16		Small lake (but the largest one in the area) southwest of the head of Richard Collinson Inlet. Location of the lake based on the location of "Sta. 20" [station 20], corresponding to "Char Lake" (not an official name) on specimen labels.	Google Earth Pro	WGS84		UBC
Eudicot	Asteraceae	Tephroseris frigida (Richardson) Holub	Oldenburg, M.E.	54-646	J.M. Saarela	2015		Arnica alpina subsp. angustifolia; Oldenburg, M.E.; 1954 | Senecio atropurpureus; Straley, G.B.; 1982 | Tephroseris frigida; Sivertz, S.; 2008, University of British Columbia Herbarium; ! Saarela, J.M.; 2015 (CAN)	Oldenburg	Oldenburg 54-646	Oldenburg 54-646 (UBC)	Prince Albert Pen.: Oldenburg 54-646 (UBC)	1954-08-15	Northwest Territories	Inuvik	Victoria Island	Prince Albert Pen.	"Char Lake"		secondary	72.2572				-115.877				30000		Saarela, J.M.	2018-11-16		Small lake (but the largest one in the area) southwest of the head of Richard Collinson Inlet. Location of the lake based on the location of "Sta. 20" [station 20], corresponding to "Char Lake" (not an official name) on specimen labels.				UBC
Eudicot	Asteraceae	Tephroseris palustris subsp. congesta (R.Br.) Holub	Gillespie, L.J.; Saarela, J.M.; Consaul, L.L.; Bull, R.D.	8195	Gillespie et al.	2008		Tephroseris palustris subsp. congesta;	Gillespie et al.	Gillespie et al. 8195	Gillespie et al. 8195 (ALA, ALTA, BABY, CAN, MT, O, UBC, US)	Murray Pt.: Gillespie et al. 8195 (ALA, ALTA, BABY, CAN, MT, O, UBC, US)	2008-07-21	Nunavut	Kitikmeot	Victoria Island	Murray Pt.	Murray Point, W side of Wilbank Bay	Sand-pebble beach.	primary	68.5928				-110.307					0‒2						WGS84		ALA, ALTA, BABY, CAN, MT, O, UBC, US		ALA	ALTA VP 133040 254929		BABY-07241		CAN 10000203	CAN 592265
Eudicot	Asteraceae	Tephroseris palustris subsp. congesta (R.Br.) Holub	Gillespie, L.J.; Saarela, J.M.; Consaul, L.L.; Bull, R.D.	8335	Gillespie et al.	2008		Tephroseris palustris subsp. congesta;	Gillespie et al.	Gillespie et al. 8335	Gillespie et al. 8335 (CAN, MT)	Sinclair Cr.: Gillespie et al. 8335 (CAN, MT)	2008-07-23	Nunavut	Kitikmeot	Victoria Island	Sinclair Cr.	Vicinity of the Sinclair Creek North Warning System site (abandoned DEW-line site)	Abandoned road; sandy-gravel substrate.	primary	68.7514				-109.106					75						WGS84		CAN, MT								CAN 593085
Eudicot	Asteraceae	Tephroseris palustris subsp. congesta (R.Br.) Holub	Saarela, J.M.; Teeter, L.	5288	Sokoloff, P.C.	2018			Saarela & Teeter	Saarela & Teeter 5288	Saarela & Teeter 5288 (CAN)	Cambridge Bay: Saarela & Teeter 5288 (CAN)	2018-08-27	Nunavut	Kitikmeot	Victoria Island	Cambridge Bay	Cambridge Bay, just north of dock along Natik Street, beside fuel tanks	Small drainage stream in clay soil	primary	69.1148	69	6	53.46	-105.058	105	3	28.2	50	0–5						WGS84		CAN
Eudicot	Asteraceae	Tephroseris palustris subsp. congesta (R.Br.) Holub	Saarela, J.M.; Teeter, L.	5296	Sokoloff, P.C.	2018			Saarela & Teeter	Saarela & Teeter 5296	Saarela & Teeter 5296 (CAN)	Cambridge Bay: Saarela & Teeter 5296 (CAN)	2018-08-27	Nunavut	Kitikmeot	Victoria Island	Cambridge Bay	Cambridge Bay, adjacent to building between Ihungak Road and Kopannoak Street	Disturbed ground with lush plant growth. Associates: Descurainia sophioides, Poa glauca, Tripleurospermum maritimum, Puccinellia nuttalliana.	primary	69.1155	69	6	55.7	-105.054	105	3	12.9	3	10						WGS84		CAN
Eudicot	Asteraceae	Tephroseris palustris subsp. congesta (R.Br.) Holub	Gillespie, L.J.; Saarela, J.M.; Consaul, L.L.; Bull, R.D.	8401	Gillespie et al.	2008		Tephroseris palustris subsp. congesta;	Gillespie et al.	Gillespie et al. 8401	Gillespie et al. 8401 (CAN, MT, O)	Cambridge Bay: Gillespie et al. 8401 (CAN, MT, O)	2008-07-26	Nunavut	Kitikmeot	Victoria Island	Cambridge Bay	Cambridge Bay, vacant lot on W side of town	Wet meadow along roadside.	primary	69.1164				-105.055					~10						WGS84		CAN, MT, O								CAN 593087
Eudicot	Asteraceae	Tephroseris palustris subsp. congesta (R.Br.) Holub	Bennett, B.A.; Mackenzie, W.; Meidinger, D.; Turner, D.	13-0247	Bennett, B.A.	2013-07		Tephroseris palustris; Bennett, B.A.; 2013-07-15;	Bennett et al.	Bennett et al. 13-0247	Bennett et al. 13-0247 (ALA, CHARS, UBC)	Cambridge Bay: Bennett et al. 13-0247 (ALA, CHARS, UBC)	2013-07-15	Nunavut	Kitikmeot	Victoria Island	Cambridge Bay	Cambridge Bay, 7.5 km along the road to Mt. Pelly [Ovayuk]	Emergent in tundra ponds with limestone substrate. Common around lakes and on wet shores, often where debris accumulates. With Dupontia fisheri, Carex aquatilis, Hippuris lanceolata, Cardamine nymanii, and no mosses. Common. Just before full flowering. Fragrant.	primary	69.1533				-104.908					15								ALA, CHARS, UBC		ALA 250056									chars
Eudicot	Asteraceae	Tephroseris palustris subsp. congesta (R.Br.) Holub	Oldenburg, M.E.	43-1070	Sokoloff, P.C.	2019		Senecio congestus; Oldenburg, M.E. | Tephoseris palustris subsp. congesta; Sokoloff, P.C.; 2019	Oldenburg	Oldenburg 43-1070	Oldenburg 43-1070 (CAN)	Read Island: Oldenburg 43-1070 (CAN)	1943-09-03	Nunavut	Kitikmeot	Read Island	Read Island	Read Island		primary	69.2	69	12		-113.833	113	50											CAN							CAN
Eudicot	Asteraceae	Tephroseris palustris subsp. congesta (R.Br.) Holub	Oldenburg, M.E.	43-955	Sokoloff, P.C.	2018		Tephroseris palustris subsp. congesta; Sokoloff, P.C.; 2018	Oldenburg	Oldenburg 43-955	Oldenburg 43-955 (CAN)	Read Island: Oldenburg 43-955 (CAN)	1943-08-31	Nunavut	Kitikmeot	Read Island	Read Island	Read Island	Wet ground near Semmler's Post.	primary	69.2	69	12		-113.833	113	50											CAN							CAN
Eudicot	Asteraceae	Tephroseris palustris subsp. congesta (R.Br.) Holub	Ponomarenko, S.	VI-330	Sokoloff, P.C.	2019		Tephroseris palustris; Ponomarenko, S. | Tephroseris palustris subsp. congesta; Sokoloff, P.C.; 2019	Ponomarenko	Ponomarenko VI-330	Ponomarenko VI-330 (CAN)	Greiner Lake: Ponomarenko VI-330 (CAN)	2018-07-31	Nunavut	Kitikmeot	Victoria Island	Greiner Lake	N of Greiner Lake, CHARS Intensive Monitoring Area.	Lake shore narrow belt with wave splashing, dense narrow population of Senecio congestus.	primary	69.2189				-104.8													CAN							CAN
Eudicot	Asteraceae	Tephroseris palustris subsp. congesta (R.Br.) Holub	Saarela, J.M.; Bull, R.D.	1448	Gillespie, L.J.	2011		Tephroseris palustris subsp. congesta; Gillespie, L.J.; 2011	Saarela & Bull	Saarela & Bull 1448	Saarela & Bull 1448 (CAN, MT, O)	Ulukhaktok: Saarela & Bull 1448 (CAN, MT, O)	2010-07-05	Northwest Territories	Inuvik	Victoria Island	Ulukhaktok	Adjacent to Kings Bay, across water from "Old Holman", N side of Ulukhaktok	Wet runoff stream beside gravel road.	primary	70.7352				-117.761					2‒9								CAN, MT, O							CAN 10000202	CAN 598360
Eudicot	Asteraceae	Tephroseris palustris subsp. congesta (R.Br.) Holub	Gillespie, L.J.; Saarela, J.M.; Doubt, J.; Bull, R.D.; Sokoloff, P.C.	9904	Gillespie, L.J.	2011		Tephroseris palustris subsp. congesta; Gillespie, L.J.; 2011	Gillespie et al.	Gillespie et al. 9904	Gillespie et al. 9904 (CAN)	Kuujjua R.: Gillespie et al. 9904 (CAN)	2010-07-16	Northwest Territories	Inuvik	Victoria Island	Kuujjua R.	Base of cliffs on S shore of "Fish Lake" on lower Kuujjua River, 17 km SE of Minto Inlet	Rocky sandy beach of "Fish Lake"	primary	71.2015				-116.401				3	50								CAN							CAN 10000201	CAN 598369
Eudicot	Asteraceae	Tephroseris palustris subsp. congesta (R.Br.) Holub	Edlund, S.A.; Argus, G.W.	12643	Sokoloff, P.C.	2017		Senecio congestus; Edlund, S.A. | Tephroseris palustris subsp. congesta; Sokoloff, P.C.; 2017	Edlund & Argus	Edlund & Argus 12643	Edlund & Argus 12643 (CAN)	Cambridge Bay: Edlund & Argus 12643 (CAN)	1987-08-13	Nunavut	Kitikmeot	Victoria Island	Cambridge Bay	Cambridge Bay, E of DEW Line Station along road to village	Pioneer habitat on carbonate shingle with few fines. Saturated. Former edge of pond. Disturbed habitat left after water dropped.	secondary	69.1106				-105.093				1000	15	Saarela, J.M.	2019-05-14		Nunavut, Victoria Island, Cambridge Bay, along road at approximate midpoint between hamlet and the Dew Line station. Primary coordinates on label: 69° 7' N105° 5' W.	Google Earth	WGS84		CAN								CAN 526646
Eudicot	Asteraceae	Tephroseris palustris subsp. congesta (R.Br.) Holub	Dutilly, A.H.	28175	Sokoloff, P.C.	2017		Senecio palustris var congestus; unknown; without date	Dutilly	Dutilly 28175	Dutilly 28175 (QFA)	Cambridge Bay & Mt. Pelly [Ovayok]: Dutilly 28175 (QFA)	1940-07-27	Nunavut	Kitikmeot	Victoria Island	Cambridge Bay & Mt. Pelly [Ovayok]	Cambridge Bay & Mt. Pelly [Ovayuk]		secondary	69.1139				-105.053				18000		Saarela, J.M.	2018-06-08		Cambridge Bay (hamlet); the extent recorded covers Mount Pelly	Canadian Geographical Names Data Base (CGND)	NAD83		QFA
Eudicot	Asteraceae	Tephroseris palustris subsp. congesta (R.Br.) Holub	Ducruc, J.-P.	s.n.	Sokoloff, P.C.	2017		Senecio congestus; Lepage, E.; without date	Ducruc	Ducruc s.n.	Ducruc s.n. (QFA)	Cambridge Bay: Ducruc s.n. (QFA)	1971-07-24	Nunavut	Kitikmeot	Victoria Island	Cambridge Bay	Plage pres de l'embarcadere de Cambridge Bay	Depots de plage	secondary	69.1139				-105.053				18000		Saarela, J.M.	2018-06-08		Cambridge Bay (hamlet)	Canadian Geographical Names Data Base (CGND)	NAD83		QFA
Eudicot	Asteraceae	Tephroseris palustris subsp. congesta (R.Br.) Holub	Sweatman, G.K.; Smith, E.H.N.	26	Saarela, J.M.	2015		Senecio congestus; J.A. Calder; 1950	Sweatman & Smith	Sweatman & Smith 26	Sweatman & Smith 26 (DAO)	Cambridge Bay: Sweatman & Smith 26 (DAO)	1950-07-29	Nunavut	Kitikmeot	Victoria Island	Cambridge Bay	Cambridge Bay		secondary	69.1139				-105.053				1000		Saarela, J.M.	2019-04-26		Nunavut, Victoria Island, Cambridge Bay. Primary coordinates (69 3 N 104 50 W) are imprecise.	Canadian Geographical Names Data Base (CGND)	NAD83		DAO
Eudicot	Asteraceae	Tephroseris palustris subsp. congesta (R.Br.) Holub	Parker, C.L.; Jonsdottir, I.	9091	Elven, R.	2004-10-18		Tephroseris palustris subsp. congesta; Elven, R.; 2004-10-18; Senecio congestus; unknown; 1999-07-22 | Tephroseris palustris subsp. congesta (R.Br.) Holub; Saarela, J.M.; image	Parker & Jonsdottir	Parker & Jonsdottir 9091	Parker & Jonsdottir 9091 (ALA)	Cambridge Bay: Parker & Jonsdottir 9091 (ALA)	1999-07-22	Nunavut	Kitikmeot	Victoria Island	Cambridge Bay	Cambridge Bay, vic. of hamlet	disturbed sites	secondary	69.1139				-105.053				2000		Saarela, J.M.	2019-05-07		Nunavut, Victoria Island, Cambridge Bay. Previous georeference information [69.05 N, -104.83 W extent 3615, by Alen R. Batten, 2004-10-18] is imprecise.	Canadian Geographical Names Data Base (CGND)	NAD83		ALA		ALA 31501
Eudicot	Asteraceae	Tephroseris palustris subsp. congesta (R.Br.) Holub	Porsild, A.E.	972	Porsild, A.E.				Porsild	Porsild 972	Porsild 972 (KSTC)	Cambridge Bay: Porsild 972 (KSTC)	1962-07-07	Nunavut	Kitikmeot	Victoria Island	Cambridge Bay	Cambridge Bay		secondary	69.1139				-105.053				1000		Saarela, J.M.	2019-04-26		Nunavut, Victoria Island, Cambridge Bay.	Canadian Geographical Names Data Base (CGND)	NAD83		KSTC
Eudicot	Asteraceae	Tephroseris palustris subsp. congesta (R.Br.) Holub	Polunin, N.	s.n.	Sokoloff, P.C.	2019		Tephroseris palustris subsp. congesta; Sokoloff, P.C.; 2019	Polunin	Polunin s.n.	Polunin s.n. (CAN)	Cambridge Bay: Polunin s.n. (CAN)	1947-08-21 - 1947-08-22	Nunavut	Kitikmeot	Victoria Island	Cambridge Bay	Cambridge Bay, vicinity of station and RCAF LORAN site.		secondary	69.115	69	7	3.57	-105.02	105	3	20.16	1000		Saarela, J.M.	2019-05-09		Nunavut, Victoria Island, Cambridge Bay, midpoint between Loran tower and main road on east side of the bay across from the community.	Google Earth	WGS84		CAN							CAN
Eudicot	Asteraceae	Tephroseris palustris subsp. congesta (R.Br.) Holub	Hainault, R.	1967	Saarela, J.M.	2015		Senecio congestus; Hainault, R.; without date	Hainault	Hainault 1967	Hainault 1967 (DAO)	Ferguson L. [Tahiryuaq]: Hainault 1967 (DAO)	1962-07-11	Nunavut	Kitikmeot	Victoria Island	Ferguson L. [Tahiryuaq]	Mouth of Ferguson River [Ekalluk River], Wellington Bay		secondary	69.406				-106.309				1500		Saarela, J.M.	2018-06-08		mouth of Ferguson River [Ekalluk River]				DAO
Eudicot	Asteraceae	Tephroseris palustris subsp. congesta (R.Br.) Holub	Jones, R.	29	Saarela, J.M.	2015		Senecio congestus; unknown; without date	Jones	Jones 29	Jones 29 (DAO)	Ferguson L. [Tahiryuaq]: Jones 29 (DAO)	1963-07-20	Nunavut	Kitikmeot	Victoria Island	Ferguson L. [Tahiryuaq]	Ferguson Lake [Tahiryuaq], W end		secondary	69.4148				-106.248				20000		Saarela, J.M.	2018-06-08		point at W end of "Ferguson" Lake (official name: Tahiryuaq)	Google Earth Pro	WGS84		DAO
Eudicot	Asteraceae	Tephroseris palustris subsp. congesta (R.Br.) Holub	Jenness, D.	414	Sokoloff, Paul C.	2017			Jenness	Jenness 414	Jenness 414 (CAN)	Wollaston Pen.: Jenness 414 (CAN)	1915-07	Nunavut	Kitikmeot	Victoria Island	Wollaston Pen.	Wollaston Land [Wollaston Peninsula]		secondary	69.5824				-113.343				15000		Saarela, J.M.	2019-11-05		Region: Kitikmeot; Site Name: Wollaston Peninsula (formerly Wollaston Land); Site Type: Peninsula; Notes: According to a hand drawn map in Jenness (1922: 126), Diamond Jenness spent the month of July 1915 in the vicinity of Lake Angmaloktok (officially named Ammalurtuq Lake). Point georeferenced is on the south side of this lake and the estimated extent covers the area travelled that month.	Google Earth	WGS84	Earlier georeference: 69.766667, -115.2667. Extent 90000 m. Region: Kitikmeot; Site Name: Wollaston Peninsula (formerly Wollaston Land); Site Type: Peninsula; Notes: Note that part (approx. the northern 25%) of Wollaston Peninsula lies in Northwest Territories (Inuvik region). Estimated extent = 90 km; Source: Atlas of Canada, Natural Resources Canada at http://atlas.nrcan.gc.ca (Georef. by P. Wi…	CAN								CAN 518388
Eudicot	Asteraceae	Tephroseris palustris subsp. congesta (R.Br.) Holub	Oldenburg, M.E.	45-1708	Sokoloff, P.C.	2019		Senecio congestus; Oldenburg, M.E. | Tephoseris palustris subsp. congesta; Sokoloff, P.C.; 2019	Oldenburg	Oldenburg 45-1708	Oldenburg 45-1708 (CAN)	Ulukhaktok: Oldenburg 45-1708 (CAN)	1945-08-12	Northwest Territories	Inuvik	Victoria Island	Ulukhaktok	Holman Island Post [old Holman town site on west side of Kings Bay].		secondary	70.7353	70	44		-117.749	117	44		1000		Saarela, J.M.	2019-05-13		Northwest Territories, Victoria Island, old Holman site on east side of Kings Bay.	Google Earth	WGS84		CAN							CAN
Eudicot	Asteraceae	Tephroseris palustris subsp. congesta (R.Br.) Holub	Edlund, S.A.	809	Sokoloff, P.C.	2017		Senecio congestus; Edlund, S.A.; 1985 | Tephroseris palustris subsp. congesta; Sokoloff, P.C.; 2017	Edlund	Edlund 809	Edlund 809 (CAN)	Ulukhaktok: Edlund 809 (CAN)	1982-08-07	Northwest Territories	Inuvik	Victoria Island	Ulukhaktok	Holman [Ulukhaktok], coast W of gravel pit; Site 276	In dense moss covering shallow slightly brackish water, in swale of beach ridge. With Hippirus vulgaris.	secondary	70.7367				-117.772				2000		Saarela, J.M.	2019-05-13		Northwest Territories, Victoria Island, Ulukhaktok (formerly Holman/Holman Island). Primary coordinates on label (70° 44 N 117° 43' W) are imprecise, marking a site on the east side of Kings Bay.	Canadian Geographical Names Data Base (CGND)	NAD83		CAN								CAN 485032
Eudicot	Asteraceae	Tephroseris palustris subsp. congesta (R.Br.) Holub	Edlund, S.A.	496	Sokoloff, P.C.	2017		Senecio congestus; Edlund, S.A.; 1985 | Tephroseris palustris subsp. congesta; Sokoloff, P.C.; 2017	Edlund	Edlund 496	Edlund 496 (CAN)	Ulukhaktok: Edlund 496 (CAN)	1982-07-23	Northwest Territories	Inuvik	Victoria Island	Ulukhaktok	Holman [Ulukhaktok], 1 km NW of airport, sandy and limestone cobble beaches at coast	Well watered brackish pond edge ‒ dense stands reaching 60 cm high, pioneer species.	secondary	70.7628				-117.826				2000		Saarela, J.M.	2019-05-13		Northwest Territories, Victoria Island, Ulukhaktok (formerly Holman/Holman Island), ca. 1 km NW of airport. Primary coordinates on label (70° 43' N 117° 43' W) are imprecise, marking a site ca. 2.5 km south of Holman [Ulukhaktok].	Google Earth	WGS84		CAN								CAN 485107
Eudicot	Asteraceae	Tephroseris palustris subsp. congesta (R.Br.) Holub	Porsild, A.E.	17426	Sokoloff, Paul C.	2017			Porsild	Porsild 17426	Porsild 17426 (CAN)	Minto Inl. (head): Porsild 17426 (CAN)	1949-08-02 - 1949-08-03	Northwest Territories	Inuvik	Victoria Island	Minto Inl. (head)	Head of Minto Inlet	dry stony summit and rocky ldges of rounded, windblown hill	secondary	71.5361				-115.033				20000		Wise, P.	2009-03-03		Region: Inuvik; Site Name: Head of Minto Inlet; Site Type: Bay;	NTS map 87H (notes from CAN 127775)	NAD27	Georef. data added to this site by JM Saarela, 2019-04-25.	CAN								CAN 128172
Eudicot	Asteraceae	Tripleurospermum maritimum subsp. phaeocephalum (Rupr.) Hämet-Ahti	Gillespie, L.J.; Saarela, J.M.; Consaul, L.L.; Bull, R.D.	7627	Gillespie et al.	2008		Tripleurospermum maritimum subsp. phaeocephalum;	Gillespie et al.	Gillespie et al. 7627	Gillespie et al. 7627 (CAN, MT, O, UBC)	Oterkvik Pt.: Gillespie et al. 7627 (CAN, MT, O, UBC)	2008-07-07	Nunavut	Kitikmeot	Victoria Island	Oterkvik Pt.	Coronation Gulf, bay E of Oterkvik Point	Coastal Dryas-sedge tundra, vegetation <10 cm high. Gravelly-sandy substrate; 10‒25% ground cover. Just above high tide mark. Carex-Dryas dominant.	primary	68.5128				-112.566					0‒10						WGS84		CAN, MT, O, UBC							CAN 10000179	CAN 592747
Eudicot	Asteraceae	Tripleurospermum maritimum subsp. phaeocephalum (Rupr.) Hämet-Ahti	Gillespie, L.J.; Saarela, J.M.; Consaul, L.L.; Bull, R.D.	8215	Gillespie et al.	2008		Tripleurospermum maritimum subsp. phaeocephalum;	Gillespie et al.	Gillespie et al. 8215	Gillespie et al. 8215 (ALA, CAN, MT, O)	Murray Pt.: Gillespie et al. 8215 (ALA, CAN, MT, O)	2008-07-21	Nunavut	Kitikmeot	Victoria Island	Murray Pt.	Murray Point, W side of Wilbank Bay	High, dry, sandy zone behind beach and wet depression.	primary	68.5928				-110.307					2‒3						WGS84		ALA, CAN, MT, O		ALA						CAN 593078
Eudicot	Asteraceae	Tripleurospermum maritimum subsp. phaeocephalum (Rupr.) Hämet-Ahti	Gillespie, L.J.; Saarela, J.M.; Consaul, L.L.; Bull, R.D.	8004	Gillespie et al.	2008		Tripleurospermum maritimum subsp. phaeocephalum;	Gillespie et al.	Gillespie et al. 8004	Gillespie et al. 8004 (CAN, MT, O)	Johansen Bay: Gillespie et al. 8004 (CAN, MT, O)	2008-07-16	Nunavut	Kitikmeot	Victoria Island	Johansen Bay	Coast opposite Richardson Islands, ca. 18 km E of Johansen Bay airstrip	Narrow stony/rocky shoreline, beach ~5 m wide, moist tundra behind beach on south-facing slope.	primary	68.5983				-110.657					0‒5						WGS84		CAN, MT, O								CAN 593058
Eudicot	Asteraceae	Tripleurospermum maritimum subsp. phaeocephalum (Rupr.) Hämet-Ahti	Gillespie, L.J.; Saarela, J.M.; Consaul, L.L.; Bull, R.D.	8258	Gillespie et al.	2008		Tripleurospermum maritimum subsp. phaeocephalum;	Gillespie et al.	Gillespie et al. 8258	Gillespie et al. 8258 (CAN, MT, O)	Sinclair Cr.: Gillespie et al. 8258 (CAN, MT, O)	2008-07-22	Nunavut	Kitikmeot	Victoria Island	Sinclair Cr.	Coast near Sinclair Creek North Warning System site (abandoned DEW-line site)	Gravel beach.	primary	68.7206				-109.086					0‒10						WGS84		CAN, MT, O								CAN 593081
Eudicot	Asteraceae	Tripleurospermum maritimum subsp. phaeocephalum (Rupr.) Hämet-Ahti	Edlund, S.A.; Argus, G.W.	12736	Sokoloff, P.C.	2017		Matricaria maritima subsp. phaeocephala; Edlund, S.A. | Tripleurospermum maritimum subsp. phaeocephalum; Sokoloff, P.C.; 2017	Edlund & Argus	Edlund & Argus 12736	Edlund & Argus 12736 (CAN)	Cape Colborne: Edlund & Argus 12736 (CAN)	1987-08-15	Nunavut	Kitikmeot	Victoria Island	Cape Colborne	Cape Colborne, 13 km SE of cape on N side of Queen Maude Gulf; Site 54	Flights of coastal marine beaches. Sand and shingle gravel beaches below 100 ft cliffs.	primary	68.8833				-105													CAN								CAN 526739
Eudicot	Asteraceae	Tripleurospermum maritimum subsp. phaeocephalum (Rupr.) Hämet-Ahti	Gillespie, L.J.; Saarela, J.M.; Consaul, L.L.; Bull, R.D.	8462	Gillespie et al.	2008		Tripleurospermum maritimum subsp. phaeocephalum;	Gillespie et al.	Gillespie et al. 8462	Gillespie et al. 8462 (CAN)	Cambridge Bay: Gillespie et al. 8462 (CAN)	2008-07-27	Nunavut	Kitikmeot	Victoria Island	Cambridge Bay	Long Point beach, between Long Point and Flagstaff Point, ca. 10 km W of Cambridge Bay	Calcareous rock on south facing slope to sand-pebble beach.	primary	69.0986				-105.304					3‒6						WGS84		CAN								CAN 593089
Eudicot	Asteraceae	Tripleurospermum maritimum subsp. phaeocephalum (Rupr.) Hämet-Ahti	Bennett, B.A.	13-0267	Bennett, B.A.	2013-07			Bennett	Bennett 13-0267	Bennett 13-0267 (BABY, CHARS)	Cambridge Bay: Bennett 13-0267 (BABY, CHARS)	2013-07-16	Nunavut	Kitikmeot	Victoria Island	Cambridge Bay	Cambridge Bay, on shore in front of town	Disturbed area near the coast with Puccinellia nuttalliana, Festuca brachyphylla, Salix arctica, and Descurainia sophioides.	primary	69.1144				-105.056					0								BABY, CHARS					BABY-08410						chars
Eudicot	Asteraceae	Tripleurospermum maritimum subsp. phaeocephalum (Rupr.) Hämet-Ahti	Saarela, J.M.; Teeter, L.	5283	Sokoloff, P.C.	2018			Saarela & Teeter	Saarela & Teeter 5283	Saarela & Teeter 5283 (CAN)	Cambridge Bay: Saarela & Teeter 5283 (CAN)	2018-08-27	Nunavut	Kitikmeot	Victoria Island	Cambridge Bay	Cambridge Bay, just north of dock along Natik Street, beside fuel tanks	Small drainage stream in clay soil	primary	69.1148	69	6	53.46	-105.058	105	3	28.2	50	0–5						WGS84		CAN
Eudicot	Asteraceae	Tripleurospermum maritimum subsp. phaeocephalum (Rupr.) Hämet-Ahti	Bennett, B.A.; McLennan, D.; Mackenzie, W.; Meidinger, D.; Turner, D.	13-0262		2013-07			Bennett et al.	Bennett et al. 13-0262	Bennett et al. 13-0262 (CAN, OD)	Cambridge Bay: Bennett et al. 13-0262 (CAN, OD)	2013-07-15	Nunavut	Kitikmeot	Victoria Island	Cambridge Bay	Cambridge Bay, 1.3 km N along the water road	Disturbed roadside mud limestone based with Bistorta vivipara, Draba cinerea, and Poa glauca.	primary	69.134				-105.058					8								CAN, OD
Eudicot	Asteraceae	Tripleurospermum maritimum subsp. phaeocephalum (Rupr.) Hämet-Ahti	Oldenburg, M.E.	43-1063	Sokoloff, P.C.	2018		Tripleurospermum maritimum subsp. phaeocephalum; Sokoloff, P.C.; 2018	Oldenburg	Oldenburg 43-1063	Oldenburg 43-1063 (CAN)	Read Island: Oldenburg 43-1063 (CAN)	1943-09-03	Nunavut	Kitikmeot	Read Island	Read Island	Near H.B.C. post. Read Island		primary	69.2	69	12		-113.833	113	50											CAN							CAN 10065429
Eudicot	Asteraceae	Tripleurospermum maritimum subsp. phaeocephalum (Rupr.) Hämet-Ahti	Oldenburg, M.E.	42-478	Sokoloff, P.C.	2018		Tripleurospermum maritimum subsp. phaeocephalum; Sokoloff, P.C.; 2018	Oldenburg	Oldenburg 42-478	Oldenburg 42-478 (CAN)	Read Island: Oldenburg 42-478 (CAN)	1942-09-01	Nunavut	Kitikmeot	Read Island	Read Island	Read Island		primary	69.2	69	12		-113.833	113	50											CAN							CAN 10065431
Eudicot	Asteraceae	Tripleurospermum maritimum subsp. phaeocephalum (Rupr.) Hämet-Ahti	Oldenburg, M.E.	43-959	Sokoloff, P.C.	2018		Tripleurospermum maritimum subsp. phaeocephalum; Sokoloff, P.C.; 2018	Oldenburg	Oldenburg 43-959	Oldenburg 43-959 (CAN)	Read Island: Oldenburg 43-959 (CAN)	1943-08-31	Nunavut	Kitikmeot	Read Island	Read Island	Read Island	Around H.B.C post and Semmleer's post (most abundant around Semmler's post).	primary	69.2	69	12		-113.833	113	50											CAN							CAN
Eudicot	Asteraceae	Tripleurospermum maritimum subsp. phaeocephalum (Rupr.) Hämet-Ahti	Gray, D.P.; Gibbard, B.	21	Saarela, J.M.	2015		Matricaria ambigua var. nana; unknown; without date | Matricaria ambigua; unknown; without date	Gray & Gibbard	Gray & Gibbard 21	Gray & Gibbard 21 (DAO)	Ulukhaktok: Gray & Gibbard 21 (DAO)	1952-06-28	Northwest Territories	Inuvik	Victoria Island	Ulukhaktok	Holman Island [Ulukhaktok], Hudson Bay Post		primary	70.7333	70	44		-117.75	117	45											DAO
Eudicot	Asteraceae	Tripleurospermum maritimum subsp. phaeocephalum (Rupr.) Hämet-Ahti	Saarela, J.M.; Bull, R.D.	1426	Gillespie, L.J.	2012		Tripleurospermum maritimum subsp. phaeocephalum; Gillespie, L.J.; 2012	Saarela & Bull	Saarela & Bull 1426	Saarela & Bull 1426 (CAN, O)	Ulukhaktok: Saarela & Bull 1426 (CAN, O)	2010-07-05	Northwest Territories	Inuvik	Victoria Island	Ulukhaktok	Adjacent to Kings Bay, across water from "Old Holman", N side of Ulukhaktok	Rocky slopes above fishing dock	primary	70.7352				-117.761				50	2‒9								CAN, O							CAN 10000177	CAN 599181
Eudicot	Asteraceae	Tripleurospermum maritimum subsp. phaeocephalum (Rupr.) Hämet-Ahti	Salokangas, R.	24	Gillespie, L.J.	2011		Tripleurospermum maritimum subsp. phaeocephalum; Bandringa, R.W.; 2003-09-18 | Tripleurospermum maritimum subsp. phaeocephalum; Gillespie, L.J.; 2011	Salokangas	Salokangas 24	Salokangas 24 (CAN, UBC)	Ulukhaktok: Salokangas 24 (CAN, UBC)	2003-07-22	Northwest Territories	Inuvik	Victoria Island	Ulukhaktok	Holman [Ulukhaktok], SE side of Okpilik Lake, 2 kms N of hamlet	Disturbed gravel area beside road turn-around	primary	70.7601				-117.747					30								CAN, UBC							CAN 10000178	CAN 586804
Eudicot	Asteraceae	Tripleurospermum maritimum subsp. phaeocephalum (Rupr.) Hämet-Ahti	Gillespie, L.J.; Saarela, J.M.; Doubt, J.; Bull, R.D.; Sokoloff, P.C.	9918	Gillespie, L.J.	2011		Tripleurospermum maritimum subsp. phaeocephalum; Gillespie, L.J.; 2011	Gillespie et al.	Gillespie et al. 9918	Gillespie et al. 9918 (ALA, ari, CAN, MO, MT)	Kuujjua R.: Gillespie et al. 9918 (ALA, ari, CAN, MO, MT)	2010-07-17	Northwest Territories	Inuvik	Victoria Island	Kuujjua R.	Shore of Kuujjua River delta at Minto Inlet	Broad, stony sand beach	primary	71.2563				-116.827				100	2–5								ALA, ari, CAN, MO, MT		ALA		ari			CAN 10000175, CAN 10000176	CAN 598364
Eudicot	Asteraceae	Tripleurospermum maritimum subsp. phaeocephalum (Rupr.) Hämet-Ahti	Stretton, W.D.	91	Saarela, J.M.	2015		Matricaria ambigua; unknown; without date	Stretton	Stretton 91	Stretton 91 (DAO)	Berkeley Pt.: Stretton 91 (DAO)	1959-08-05	Northwest Territories	Inuvik	Victoria Island	Berkeley Pt.	[Berkeley Point]	Exposed sea coast	primary	71.5892	71	35	21	-118.886	118	53	9			Saarela, J.M.	2019-04-24		Northwest Territories, Victoria I., Berkeley Point	Canadian Geographical Names Data Base (CGND)	NAD83	Coordinates on label imprecise and place collection in the ocean (71 35, 118 51).	DAO
Eudicot	Asteraceae	Tripleurospermum maritimum subsp. phaeocephalum (Rupr.) Hämet-Ahti	Stephens, H.A.	1263	Sokoloff, P.C.	2017		Matricaria ambigua; Porsild, A.E. | Tripleurospermum maritimum subsp. phaeocephalum; Sokoloff, P.C.; 2017	Stephens	Stephens 1263	Stephens 1263 (CAN)	Cambridge Bay: Stephens 1263 (CAN)	1962-08-16	Nunavut	Kitikmeot	Victoria Island	Cambridge Bay	Cambridge Bay, 6 mi. W	Sandy seashore.	secondary	69.0986				-105.304				3000		Saarela, J.M.	2019-04-26		Nunavut, Victoria Island, Cambridge Bay, ca. 6 miles (9.7 km) west.	Google Earth	WGS84		CAN								CAN 273747
Eudicot	Asteraceae	Tripleurospermum maritimum subsp. phaeocephalum (Rupr.) Hämet-Ahti	Stephens, H.A.		Porsild, A.E.				Stephens	Stephens	Stephens (KSTC)	Cambridge Bay: Stephens (KSTC)	1962-08-16	Nunavut	Kitikmeot	Victoria Island	Cambridge Bay	Cambridge Bay		secondary	69.1139				-105.053				1000		Saarela, J.M.	2019-04-26		Nunavut, Victoria Island, Cambridge Bay.	Canadian Geographical Names Data Base (CGND)	NAD83		KSTC
Eudicot	Asteraceae	Tripleurospermum maritimum subsp. phaeocephalum (Rupr.) Hämet-Ahti	Hainault, R.	1968	Saarela, J.M.	2015		Matricaria ambigua; Hainault, R.; without date	Hainault	Hainault 1968	Hainault 1968 (DAO)	Ferguson L. [Tahiryuaq]: Hainault 1968 (DAO)	1962-07-11	Nunavut	Kitikmeot	Victoria Island	Ferguson L. [Tahiryuaq]	Mouth of Ferguson River [Ekalluk River], Wellington Bay		secondary	69.406				-106.309				1500		Saarela, J.M.	2018-06-08		mouth of Ferguson River [Ekalluk River]				DAO
Eudicot	Asteraceae	Tripleurospermum maritimum subsp. phaeocephalum (Rupr.) Hämet-Ahti	Oldenburg, M.E.	45-1717	Sokoloff, P.C.	2018		Tripleurospermum maritimum subsp. phaeocephalum; Sokoloff, P.C.; 2018	Oldenburg	Oldenburg 45-1717	Oldenburg 45-1717 (CAN)	Ulukhaktok: Oldenburg 45-1717 (CAN)	1945-08-12	Northwest Territories	Inuvik	Victoria Island	Ulukhaktok	Holman Island Post [old Holman town site on west side of Kings Bay].		secondary	70.7353	70	44		-117.749	117	44		1000		Saarela, J.M.	2019-05-13		Northwest Territories, Victoria Island, old Holman site on east side of Kings Bay.	Google Earth	WGS84		CAN							CAN 10065433
Eudicot	Asteraceae	Tripleurospermum maritimum subsp. phaeocephalum (Rupr.) Hämet-Ahti	Edlund, S.A.	314	Sokoloff, P.C.	2017		Matricaria maritima subsp. phaeocephala | Matricaria ambigua; Edlund, S.A.; 1985 | Tripleurospermum maritimum subsp. phaeocephalum; Sokoloff, P.C.; 2017	Edlund	Edlund 314	Edlund 314 (CAN)	Ulukhaktok: Edlund 314 (CAN)	1982-07-16	Northwest Territories	Inuvik	Victoria Island	Ulukhaktok	Holman [Ulukhaktok], beach ridges and till immediately adjacent to the settlement	Disturbed areas around settlement.	secondary	70.7367				-117.772				2000		Saarela, J.M.	2019-05-13		Northwest Territories, Victoria Island, Ulukhaktok (formerly Holman/Holman Island). Primary coordinates on label (70° 43' N 117° 43' W) are imprecise, marking a site ca. 2.5 km south of Holman [Ulukhaktok].	Canadian Geographical Names Data Base (CGND)	NAD83		CAN								CAN 485213
Eudicot	Betulaceae	Betula glandulosa Michx.	Gillespie, L.J.; Saarela, J.M.; Consaul, L.L.; Bull, R.D.	7805				Betula glandulosa | Betula glandulosa; Sokoloff, P.C.; 2012	Gillespie et al.	Gillespie et al. 7805	Gillespie et al. 7805 (ALA, ALTA, BABY, CAN, MT, O, UBC)	Oterkvik Pt.: Gillespie et al. 7805 (ALA, ALTA, BABY, CAN, MT, O, UBC)	2008-07-10	Nunavut	Kitikmeot	Victoria Island	Oterkvik Pt.	13 km N of Oterkvik Point, 10 km N of coast at Coronation Gulf, upper camp area	Gentle south-facing slope; Sedge-Dryas tundra to wet meadow, lichens abundant; 50-75% ground cover; calcareous substrate.	primary	68.6139				-112.573					50‒70						WGS84		ALA, ALTA, BABY, CAN, MT, O, UBC		ALA	ALTA VP 132939		BABY-07229		CAN 10026630	CAN 592367
Eudicot	Betulaceae	Betula glandulosa Michx.	Gillespie, L.J.; Saarela, J.M.; Consaul, L.L.; Bull, R.D.	7599				Betula glandulosa | Betula glandulosa; Sokoloff, P.C.; 2012	Gillespie et al.	Gillespie et al. 7599	Gillespie et al. 7599 (ALA, CAN, MT, O)	Oterkvik Pt.: Gillespie et al. 7599 (ALA, CAN, MT, O)	2008-07-06	Nunavut	Kitikmeot	Victoria Island	Oterkvik Pt.	Oterkvik Point vicinity, region N of camp, ca. 10 km N of Coronation Gulf coast, 13 km N of point	Dense turfy vegetation around small rock at top of slope.	primary	68.6164				-112.581					60‒70						WGS84		ALA, CAN, MT, O		ALA					CAN 10026631	CAN 593205
Eudicot	Betulaceae	Betula glandulosa Michx.	Gillespie, L.J.; Saarela, J.M.; Consaul, L.L.; Bull, R.D.	7855				Betula glandulosa | Betula glandulosa; Sokoloff, P.C.; 2012	Gillespie et al.	Gillespie et al. 7855	Gillespie et al. 7855 (CAN, O)	Johansen Bay: Gillespie et al. 7855 (CAN, O)	2008-07-12	Nunavut	Kitikmeot	Victoria Island	Johansen Bay	Johansen Bay, 18 km ENE of main coastal airstrip, Nakoyoktok River at outflow of large unnamed lake	Hummocky Dryas-willow-sedge tundra; dark grey igneous rock.	primary	68.6569				-110.708					20‒30						WGS84		CAN, O							CAN 10026632	CAN 593206
Eudicot	Betulaceae	Betula glandulosa Michx.	Gillespie, L.J.; Saarela, J.M.; Consaul, L.L.; Bull, R.D.	7919				Betula glandulosa | Betula glandulosa; Sokoloff, P.C.; 2012	Gillespie et al.	Gillespie et al. 7919	Gillespie et al. 7919 (ALA, CAN, MT, O)	Johansen Bay: Gillespie et al. 7919 (ALA, CAN, MT, O)	2008-07-13	Nunavut	Kitikmeot	Victoria Island	Johansen Bay	Johansen Bay, 18 km ENE of main coastal airstrip, Nakoyoktok River at outflow of large unnamed lake	Hummocky Dryas-willow-sedge tundra; dark grey igneous rock.	primary	68.6569				-110.708					20‒30						WGS84		ALA, CAN, MT, O		ALA					CAN 10026633	CAN 593207
Eudicot	Betulaceae	Betula glandulosa Michx.	Edlund, S.A.	529	Edlund, S.A.	1985		Betula glandulosa; Edlund, S.A.; 1985	Edlund	Edlund 529	Edlund 529 (CAN)	Murray Point: Edlund 529 (CAN)	1982-07-24	Nunavut	Kitikmeot	Victoria Island	Murray Point	Wollaston Peninsula, [ca. 10 km N of Murray Point], local gabbro outcrop in rolling calcareous till plain; Site 152	In sheltered aspect of gabbro outcrop.	primary	68.6667				-110.417													CAN							CAN 10026721	CAN 485191
Eudicot	Betulaceae	Betula glandulosa Michx.	Lambert, J.D.H.	s.n.	Dugal, A.W.	1988		Betula glandulosa; Dugal, A.W.; 1988	Lambert	Lambert s.n.	Lambert s.n. (CAN)	Long L.: Lambert s.n. (CAN)	1964-07-13	Nunavut	Kitikmeot	Victoria Island	Long L.	Long Lake; Plot 21		primary	69.1167				-104.567				5000		Saarela, J.M.	2019-05-14		Uncertainty of 5000 m added, covering the entire linear lake.	Google Earth	WGS84		CAN							CAN 10026627	CAN 529324
Eudicot	Betulaceae	Betula glandulosa Michx.	Lambert, J.D.H.	s.n.	Dugal, A.W.	1988		Betula glandulosa; Dugal, A.W.; 1988	Lambert	Lambert s.n.	Lambert s.n. (CAN)	Long L.: Lambert s.n. (CAN)	1964-07-14	Nunavut	Kitikmeot	Victoria Island	Long L.	Long Lake; Plot 22		primary	69.1167				-104.567				5000		Saarela, J.M.	2019-05-14		Uncertainty of 5000 m added, covering the entire linear lake.	Google Earth	WGS84		CAN							CAN 10026626	CAN 529337
Eudicot	Betulaceae	Betula glandulosa Michx.	Lambert, J.D.H.	s.n.	Dugal, A.W.	1988		Betula glandulosa; Dugal, A.W.; 1988	Lambert	Lambert s.n.	Lambert s.n. (CAN)	Long L.: Lambert s.n. (CAN)	1964-07-14	Nunavut	Kitikmeot	Victoria Island	Long L.	Long Lake; Plot 23		primary	69.1167				-104.567				5000		Saarela, J.M.	2019-05-14		Uncertainty of 5000 m added, covering the entire linear lake.	Google Earth	WGS84		CAN							CAN 10026625	CAN 529344
Eudicot	Betulaceae	Betula glandulosa Michx.	Edlund, S.A.	433	Edlund, S.A.	1985		Betula glandulosa; Edlund, S.A.; 1985	Edlund	Edlund 433	Edlund 433 (CAN)	Ulukhaktok: Edlund 433 (CAN)	1982-07-18	Northwest Territories	Inuvik	Victoria Island	Ulukhaktok	Uyaratok [Uyaraktuuq] Lake, N side of lake, 9 km W [sic] [E] of Holman [Ulukhaktok] on calcareous till	Sheltered hollow in lee of large gabbro erratic with Cassiope and Dryas.	primary	70.7833				-117.533													CAN							CAN 10026715	CAN 485352
Eudicot	Betulaceae	Betula glandulosa Michx.	Edlund, S.A.	434	Edlund, S.A.	1985		Betula glandulosa; Edlund, S.A.; 1985	Edlund	Edlund 434	Edlund 434 (CAN)	Ulukhaktok: Edlund 434 (CAN)	1982-07-18	Northwest Territories	Inuvik	Victoria Island	Ulukhaktok	Uyaratok [Uyaraktuuq] Lake, N side of lake, 9 km E of Holman [Ulukhaktok], on calcareous till	Sheltered hollow in lee of large gabbro erratic with Cassiope and Dryas.	primary	70.7833				-117.533													CAN							CAN 10026719	CAN 485353
Eudicot	Betulaceae	Betula glandulosa Michx.	Edlund, S.A.	435	Edlund, S.A.	1985		Betula glandulosa; Edlund, S.A.; 1985	Edlund	Edlund 435	Edlund 435 (CAN)	Ulukhaktok: Edlund 435 (CAN)	1982-07-18	Northwest Territories	Inuvik	Victoria Island	Ulukhaktok	Uyaratok [Uyaraktuuq] Lake, N side of lake, 9 km E of Holman [Ulukhaktok], on calcareous till	Sheltered hollow in lee of large gabbro erratic with Cassiope and Dryas.	primary	70.7833				-117.533													CAN							CAN 10026714	CAN 485354
Eudicot	Betulaceae	Betula glandulosa Michx.	Edlund, S.A.	436	Edlund, S.A.	1985		Betula glandulosa; Edlund, S.A.; 1985	Edlund	Edlund 436	Edlund 436 (CAN)	Ulukhaktok: Edlund 436 (CAN)	1982-07-18	Northwest Territories	Inuvik	Victoria Island	Ulukhaktok	Uyaratok [Uyaraktuuq] Lake, N side of lake, 9 km E of Holman [Ulukhaktok], on calcareous till	Sheltered hollow in lee of large gabbro erratic with Cassiope and Dryas.	primary	70.7833				-117.533													CAN							CAN 10026716	CAN 485355
Eudicot	Betulaceae	Betula glandulosa Michx.	Edlund, S.A.	437	Edlund, S.A.	1985		Betula glandulosa; Edlund, S.A.; 1985	Edlund	Edlund 437	Edlund 437 (CAN)	Ulukhaktok: Edlund 437 (CAN)	1982-07-18	Northwest Territories	Inuvik	Victoria Island	Ulukhaktok	Uyaratok [Uyaraktuuq] Lake, N side of lake, 9 km E of Holman [Ulukhaktok], on calcareous till	Sheltered hollow in lee of large gabbro erratic with Cassiope and Dryas.	primary	70.7833				-117.533													CAN							CAN 10026713	CAN 485356
Eudicot	Betulaceae	Betula glandulosa Michx.	Gillespie, L.J.; Saarela, J.M.; Doubt, J.; Bull, R.D.; Sokoloff, P.C.	9807	Gillespie, L.J.	2011		Betula glandulosa; Gillespie, L.J.; 2011	Gillespie et al.	Gillespie et al. 9807	Gillespie et al. 9807 (ALA, CAN, O)	Kuujjua R.: Gillespie et al. 9807 (ALA, CAN, O)	2010-07-14	Northwest Territories	Inuvik	Victoria Island	Kuujjua R.	Small unnamed lake 200m NE of "Fish Lake" on lower Kuujjua River, 17 km SE of Minto Inlet.	Boulder field on gentle slope.	primary	71.1889				-116.412				2									ALA, CAN, O		ALA					CAN 10026711	CAN 599159
Eudicot	Betulaceae	Betula glandulosa Michx.	Gillespie, L.J.; Saarela, J.M.; Doubt, J.; Bull, R.D.; Sokoloff, P.C.	9819	Gillespie, L.J.	2011		Betula glandulosa; Gillespie, L.J.; 2011	Gillespie et al.	Gillespie et al. 9819	Gillespie et al. 9819 (ALA, ari, CAN, O)	Kuujjua R.: Gillespie et al. 9819 (ALA, ari, CAN, O)	2010-07-14	Northwest Territories	Inuvik	Victoria Island	Kuujjua R.	Base of cliffs on S shore of "Fish Lake" on lower Kuujjua River, 17 km SE of Minto Inlet	Base of S-facing slope; transition between wet sedge meadow and dry rocky sedge tundra on slope.	primary	71.1889				-116.412				3									ALA, ari, CAN, O		ALA		ari			CAN 10026710	CAN 599161
Eudicot	Betulaceae	Betula glandulosa Michx.	Gillespie, L.J.; Saarela, J.M.; Doubt, J.; Bull, R.D.; Sokoloff, P.C.	9744	Gillespie, L.J.	2011		Betula glandulosa; Gillespie, L.J.; 2011	Gillespie et al.	Gillespie et al. 9744	Gillespie et al. 9744 (ari, CAN, O, UBC, US, WIN)	Kuujjua R.: Gillespie et al. 9744 (ari, CAN, O, UBC, US, WIN)	2010-07-13	Northwest Territories	Inuvik	Victoria Island	Kuujjua R.	Plateau E of "Fish Lake" on lower Kuujjua River, 17 km SE of Minto Inlet, ca. 4 km E of Ulukhaktok Fishing Camp	Dryas-sedge hummock tundra, undulating terrain	primary	71.2067				-116.394				4	100								ari, CAN, O, UBC, US, WIN				ari			CAN 10026772	CAN 599162
Eudicot	Betulaceae	Betula glandulosa Michx.	Gillespie, L.J.; Saarela, J.M.; Doubt, J.; Bull, R.D.; Sokoloff, P.C.	9623	Gillespie, L.J.	2011		Betula glandulosa; Gillespie, L.J.; 2011	Gillespie et al.	Gillespie et al. 9623	Gillespie et al. 9623 (ari, CAN, MT, O, UBC)	Boot Inl.: Gillespie et al. 9623 (ari, CAN, MT, O, UBC)	2010-07-10	Northwest Territories	Inuvik	Victoria Island	Boot Inl.	1 km N of NE corner of Boot Inlet	S-facing hillside; Dryas-sedge tundra	primary	71.4766				-117.365				10	30								ari, CAN, MT, O, UBC				ari			CAN 10026712	CAN 599160
Eudicot	Betulaceae	Betula glandulosa Michx.	Porsild, A.E.	17274				Betula glandulosa;	Porsild	Porsild 17274	Porsild 17274 (ALTA, CAN)	Ulukhaktok: Porsild 17274 (ALTA, CAN)	1949-08-08	Northwest Territories	Inuvik	Victoria Island	Ulukhaktok	Vicinity of Holman Island [Ulukhaktok] trading post	Rare, on south facing slope.	secondary	70.7358				-117.769				2000		Wise, P.	2011-03-15		Region: Inuvik; Site Name: Ulukhaktok, Victoria Island; Site Type: Hamlet; Notes: Holman Island almost certainly refers to the hamlet of Holman, frequently referred to as Holman Island, rather than the offshore island of the same name. holman was the site of a Hudson's Bay trading post, exact site not determined. Holman was renamed Ulukhaktok in 2006; Source: Google Earth (Georef. notes for CAN 1…	Google Earth	WGS84		ALTA, CAN			ALTA VP 29784				CAN 10026722	CAN 127670
Eudicot	Betulaceae	Betula glandulosa Michx.	Bliss, D.I.	s.n.					Bliss	Bliss s.n.	Bliss s.n. (ALTA)	Ulukhaktok: Bliss s.n. (ALTA)	1974-07-24	Northwest Territories	Inuvik	Victoria Island	Ulukhaktok	Holman [Ulukhaktok]		secondary	70.7366				-117.772				1000		Saarela, J.M.	2019-05-10		Northwest Territories, Victoria I., Ulukhaktok	Canadian Geographical Names Data Base (CGND)	NAD83		ALTA			ALTA VP 53937
Eudicot	Betulaceae	Betula glandulosa Michx.	Edlund, S.A.	793	Edlund, S.A.	1985		Betula glandulosa; Edlund, S.A.; 1985	Edlund	Edlund 793	Edlund 793 (CAN)	Ulukhaktok: Edlund 793 (CAN)	1982-08-07	Northwest Territories	Inuvik	Victoria Island	Ulukhaktok	Holman [Ulukhaktok], N of town (SE of garbage dump); Site 274	Growing on weathered gabbroic rocks.	secondary	70.7367				-117.772				2000		Saarela, J.M.	2019-05-13		Northwest Territories, Victoria Island, Ulukhaktok (formerly Holman/Holman Island). Primary coordinates on label (70° 43' N 117° 43' W) are imprecise, marking a site ca. 2.5 km south of Holman [Ulukhaktok].	Canadian Geographical Names Data Base (CGND)	NAD83		CAN							CAN 10026718	CAN 485034
Eudicot	Betulaceae	Betula glandulosa Michx.	Edlund, S.A.	577	Edlund, S.A.	1985		Betula glandulosa; Edlund, S.A.; 1985	Edlund	Edlund 577	Edlund 577 (CAN)	Boot Inl.: Edlund 577 (CAN)	1982-07-30	Northwest Territories	Inuvik	Victoria Island	Boot Inl.	Minto Inlet, near Boot Inlet, well protected valley on the N side of Minto Inlet; Site 232	In thicket along river edge with Salix lanata var. richardsonii and S. alaxensis.	secondary	71.5111				-117.335				2500		Saarela, J.M.	2019-05-14		Nunavut, Victoria Island, near Boot Inlet, sheltered valley along river. Primary coordinates (71° 26 ' N 117° 10' W) mark a site well south of the river valley in an upland area closer to the north shore of Minto Inlet.	Google Earth	WGS84		CAN							CAN 10026720	CAN 485364
Eudicot	Boraginaceae	Mertensia drummondii (Lehm.) G. Don	Jenness, D.	410	Gillespie, L.J.	2018			Jenness	Jenness 410	Jenness 410 (CAN)	Wollaston Pen.: Jenness 410 (CAN)	1915-08-11	Nunavut	Kitikmeot	Victoria Island	Wollaston Pen.	Wollaston Land [Wollaston Peninsula], 69 to 70°N, 115°W.		secondary	69.5226	69	31	23	-116.394	116	23	38	10000		Saarela, J.M.	2019-11-05		Region: Kitikmeot; Site Name: Wollaston Peninsula (formerly Wollaston Land); Site Type: Peninsula; Notes: This is one of few collections made by Diamond Jenness on Wollaston P. in 1915 for which a precise date (11 August 1915) of collection is recorded on the specimen label; for most collections made during this expedition, only the year and month are recorded. A hand drawn map in (Jenness 1922: …	Google Earth	WGS84	Earlier georeference: 69.766667, -115.2667. Extent 90000 m. Region: Kitikmeot; Site Name: Wollaston Peninsula (formerly Wollaston Land); Site Type: Peninsula; Notes: Note that part (approx. the northern 25%) of Wollaston Peninsula lies in Northwest Territories (Inuvik region). Estimated extent = 90 km; Source: Atlas of Canada, Natural Resources Canada at http://atlas.nrcan.gc.ca (Georef. by P. Wi…	CAN							CAN 10077988	CAN 94313
Eudicot	Boraginaceae	Mertensia maritima subsp. tenella (Th.Fr.) Elven & Skarpaas	Gillespie, L.J.; Saarela, J.M.; Consaul, L.L.; Bull, R.D.	8214	Gillespie et al.	2008		Mertensia maritima subsp. tenella;	Gillespie et al.	Gillespie et al. 8214	Gillespie et al. 8214 (CAN)	Murray Pt.: Gillespie et al. 8214 (CAN)	2008-07-21	Nunavut	Kitikmeot	Victoria Island	Murray Pt.	Murray Point, W side of Wilbank Bay	Sand-pebble beach.	primary	68.5928				-110.307					0‒2						WGS84		CAN								CAN 592366
Eudicot	Boraginaceae	Mertensia maritima subsp. tenella (Th.Fr.) Elven & Skarpaas	Edlund, S.A.; Argus, G.W.	12704	Sokoloff, P.C.	2017		Mertensia maritima; Edlund, S.A. | Mertensia maritima subsp. tenella; Sokoloff, P.C.; 2017	Edlund & Argus	Edlund & Argus 12704	Edlund & Argus 12704 (CAN)	Anderson Bay: Edlund & Argus 12704 (CAN)	1987-08-15	Nunavut	Kitikmeot	Victoria Island	Anderson Bay	Anderson Bay, W side of bay; Site 51	Scattered macrophytes on coarse sand and scattered boulders on modern beach. Well-drained.	primary	68.9				-104.467													CAN								CAN 526707
Eudicot	Boraginaceae	Mertensia maritima subsp. tenella (Th.Fr.) Elven & Skarpaas	Bennett, B.A.; Mackenzie, W.; Meidinger, D.; Turner, D.; Sullivan, J.	13-0313	Bennett, B.A.	2013-07			Bennett et al.	Bennett et al. 13-0313	Bennett et al. 13-0313 (BABY, CHARS)	Cambridge Bay: Bennett et al. 13-0313 (BABY, CHARS)	2013-07-19	Nunavut	Kitikmeot	Victoria Island	Cambridge Bay	Cambridge Bay, Flagstaff Point, point W of	Below high tide line in cobbles and sand with Honckenya peploides, Fucus sp., Cerastium beeringianum, and Leymus mollis.	primary	69.0883				-105.218					0								BABY, CHARS					BABY-08409						chars
Eudicot	Boraginaceae	Mertensia maritima subsp. tenella (Th.Fr.) Elven & Skarpaas	Gillespie, L.J.; Saarela, J.M.; Consaul, L.L.; Bull, R.D.	8474	Gillespie et al.	2008		Mertensia maritima subsp. tenella;	Gillespie et al.	Gillespie et al. 8474	Gillespie et al. 8474 (ALA, CAN, O)	Cambridge Bay: Gillespie et al. 8474 (ALA, CAN, O)	2008-07-27	Nunavut	Kitikmeot	Victoria Island	Cambridge Bay	Long Point beach, between Long Point and Flagstaff Point, ca. 8 km E of Cambridge Bay	Sand-pebble beach.	primary	69.0919				-105.249					0‒1						WGS84		ALA, CAN, O		ALA 254962						CAN 593209
Eudicot	Boraginaceae	Mertensia maritima subsp. tenella (Th.Fr.) Elven & Skarpaas	Edlund, S.A.	438	Sokoloff, P.C.	2017		Mertensia maritima; Edlund, S.A.; 1985 | Mertensia maritima subsp. tenella; Sokoloff, P.C.; 2017	Edlund	Edlund 438	Edlund 438 (CAN)	Prince Albert Sound (N): Edlund 438 (CAN)	1982-07-09	Northwest Territories	Inuvik	Victoria Island	Prince Albert Sound (N)	Safety Channel river delta, N side	Coarse beach ridge just above high tide zone.	primary	70.6333				-116.533													CAN								CAN 485229
Eudicot	Boraginaceae	Mertensia maritima subsp. tenella (Th.Fr.) Elven & Skarpaas	Saarela, J.M.; Bull, R.D.	1469	Gillespie, L.J.	2011		Mertensia maritima subsp. tenella; Gillespie, L.J.; 2011	Saarela & Bull	Saarela & Bull 1469	Saarela & Bull 1469 (ALA, ari, CAN, MT, O)	Ulukhaktok: Saarela & Bull 1469 (ALA, ari, CAN, MT, O)	2010-07-05	Northwest Territories	Inuvik	Victoria Island	Ulukhaktok	Coastal areas and along roads/buildings at the head of Queen's Bay in central Ulukhaktok (vicinity of Arctic Char Inn)	Growing in disturbed rocky ground around buildings and along roads in Ulukhaktok.	primary	70.7362				-117.77				3	4								ALA, ari, CAN, MT, O		ALA		ari				CAN 598328
Eudicot	Boraginaceae	Mertensia maritima subsp. tenella (Th.Fr.) Elven & Skarpaas	Edlund, S.A.	62	Sokoloff, P.C.	2017		Mertensia maritima; Edlund, S.A.; 1985 | Mertensia maritima subsp. tenella; Sokoloff, P.C.; 2017	Edlund	Edlund 62	Edlund 62 (CAN 0485476A, GH, ID)	Cape Wollaston: Edlund 62 (CAN 0485476A, GH, ID)	1982-06-30	Northwest Territories	Inuvik	Victoria Island	Cape Wollaston	Cape Wollaston; Site 13	Marine washed calcareous till. First major beach ‒ dry carbonate cobbles and pockets of sand.	primary	71.1				-118.033													CAN 0485476A, GH, ID								CAN 0485476A
Eudicot	Boraginaceae	Mertensia maritima subsp. tenella (Th.Fr.) Elven & Skarpaas	Gillespie, L.J.; Saarela, J.M.; Doubt, J.; Bull, R.D.; Sokoloff, P.C.	9917	Gillespie, L.J.	2011		Mertensia maritima subsp. tenella; Gillespie, L.J.; 2011	Gillespie et al.	Gillespie et al. 9917	Gillespie et al. 9917 (ALA, ari, CAN, MT, O)	Kuujjua R.: Gillespie et al. 9917 (ALA, ari, CAN, MT, O)	2010-07-17	Northwest Territories	Inuvik	Victoria Island	Kuujjua R.	Shore of Kuujjua River delta at Minto Inlet	Broad, stony sand beach	primary	71.2563				-116.827				100	2–5								ALA, ari, CAN, MT, O		ALA		ari				CAN 598324
Eudicot	Boraginaceae	Mertensia maritima subsp. tenella (Th.Fr.) Elven & Skarpaas	Gillespie, L.J.; Saarela, J.M.; Doubt, J.; Bull, R.D.; Sokoloff, P.C.	9627	Gillespie, L.J.	2011		Mertensia maritima subsp. tenella; Gillespie, L.J.; 2011	Gillespie et al.	Gillespie et al. 9627	Gillespie et al. 9627 (ALA, ari, CAN, MT, O, UBC)	Boot Inl.: Gillespie et al. 9627 (ALA, ari, CAN, MT, O, UBC)	2010-07-10	Northwest Territories	Inuvik	Victoria Island	Boot Inl.	Shoreline at NE corner of Boot Inlet	Coast, rocky, stony beach, wide, Dryas tundra behind	primary	71.4688				-117.361				10	10‒15								ALA, ari, CAN, MT, O, UBC		ALA		ari				CAN 598320
Eudicot	Boraginaceae	Mertensia maritima subsp. tenella (Th.Fr.) Elven & Skarpaas	Gillespie, L.J.; Saarela, J.M.; Doubt, J.; Bull, R.D.; Sokoloff, P.C.	10193	Gillespie, L.J.	2011		Mertensia maritima subsp. tenella; Gillespie, L.J.; 2011	Gillespie et al.	Gillespie et al. 10193	Gillespie et al. 10193 (ALA, CAN, O, UBC, US, WIN)	Minto Inl. (head): Gillespie et al. 10193 (ALA, CAN, O, UBC, US, WIN)	2010-07-24	Northwest Territories	Inuvik	Victoria Island	Minto Inl. (head)	Coast on S side of river delta at head of N arm of Minto Inlet	Series of old stony shorelines with small wet to dry depressions between stony beach and ridge; sparsely vegetated < 5%	primary	71.5502				-115.438				50	11								ALA, CAN, O, UBC, US, WIN		ALA						CAN 598326
Eudicot	Boraginaceae	Mertensia maritima subsp. tenella (Th.Fr.) Elven & Skarpaas	Edlund, S.A.	170	Edlund, S.A.	1985		Mertensia maritima; Edlund, S.A.; 1985	Edlund	Edlund 170	Edlund 170 (CAN)	Minto Inl. (head): Edlund 170 (CAN)	1983-07-13	Northwest Territories	Inuvik	Victoria Island	Minto Inl. (head)	Minto Inlet [Head of], raised fluvial terraces parallel modern floodplain of a sheltered valley; Loc 268	Modern beach at the mouth of the river where it opens on to sea.	primary	71.5667				-115.35													CAN								CAN 487438
Eudicot	Boraginaceae	Mertensia maritima subsp. tenella (Th.Fr.) Elven & Skarpaas	Edlund, S.A.	170	Sokoloff, P.C.	2107		Mertensia maritima; Edlund, S.A.; 1986 | Mertensia maritima subsp. tenella; Sokoloff, P.C.; 2017	Edlund	Edlund 170	Edlund 170 (CAN)	Minto Inl. (head): Edlund 170 (CAN)	1983-07-13	Northwest Territories	Inuvik	Victoria Island	Minto Inl. (head)	Minto Inlet, head of; deep 5 km long valley with broad modern gravelly flood plain & older raised terraces. Tree-sized willow thickets along river channel.	On weakly alkaline materials. Well drained gravelly river delta at the mouth of the river, in splash zone.	primary	71.5667				-115.35													CAN							CAN 10077935	CAN 499621
Eudicot	Boraginaceae	Mertensia maritima subsp. tenella (Th.Fr.) Elven & Skarpaas	Polunin, N.	s.n.	Sokoloff, P.C.	2019		Mertensia maritima subsp. tenella; Sokoloff, P.C.; 2019	Polunin	Polunin s.n.	Polunin s.n. (CAN)	Cambridge Bay: Polunin s.n. (CAN)	1947-08-21 - 1947-08-22	Nunavut	Kitikmeot	Victoria Island	Cambridge Bay	Cambridge Bay, vicinity of station and RCAF LORAN site.		secondary	69.115	69	7	3.57	-105.02	105	3	20.16	1000		Saarela, J.M.	2019-05-09		Nunavut, Victoria Island, Cambridge Bay, midpoint between Loran tower and main road on east side of the bay across from the community.	Google Earth	WGS84		CAN							CAN
Eudicot	Boraginaceae	Mertensia maritima subsp. tenella (Th.Fr.) Elven & Skarpaas	Ross, L.	42, 42A	Moss, E.H.				Ross	Ross 42, 42A	Ross 42, 42A (ALTA, GH)	Ulukhaktok: Ross 42, 42A (ALTA, GH)	1942-07-28	Northwest Territories	Inuvik	Victoria Island	Ulukhaktok	Holman Island [Ulukhaktok]		secondary	70.7366				-117.772				1000		Saarela, J.M.	2019-05-10		Northwest Territories, Victoria I., Ulukhaktok	Canadian Geographical Names Data Base (CGND)	NAD83		ALTA, GH			ALTA VP 14927
Eudicot	Boraginaceae	Mertensia maritima subsp. tenella (Th.Fr.) Elven & Skarpaas	Edlund, S.A.	851	Sokoloff, P.C.	2017		Mertensia maritima; Edlund, S.A.; 1985 | Mertensia maritima subsp. tenella; Sokoloff, P.C.; 2017	Edlund	Edlund 851	Edlund 851 (CAN)	Ulukhaktok: Edlund 851 (CAN)	1982-08-12	Northwest Territories	Inuvik	Victoria Island	Ulukhaktok	Uluksartok Bluff Peninsula, SW of Holman [Ulukhaktok], reworked coarse beach gravel; Site 284	Coarse gravel first beach ridge at coast just above high tide line.	secondary	70.7367				-117.772				2000		Saarela, J.M.	2019-05-13		Northwest Territories, Victoria Island, Ulukhaktok (formerly Holman/Holman Island). Primary coordinates on label (70° 43' N 117° 43' W) are imprecise, marking a site ca. 2.5 km south of Holman [Ulukhaktok].	Canadian Geographical Names Data Base (CGND)	NAD83		CAN								CAN 485263
Eudicot	Boraginaceae	Mertensia maritima subsp. tenella (Th.Fr.) Elven & Skarpaas	Edlund, S.A.	497	Sokoloff, P.C.	2017		Mertensia maritima; Edlund, S.A.; 1985 | Mertensia maritima subsp. tenella; Sokoloff, P.C.; 2017	Edlund	Edlund 497	Edlund 497 (CAN)	Ulukhaktok: Edlund 497 (CAN)	1982-07-23	Northwest Territories	Inuvik	Victoria Island	Ulukhaktok	Holman [Ulukhaktok], carbonate gravel beach at coast W of airport runway	Well drained berm of modern beach.	secondary	70.7547				-117.848				1000		Saarela, J.M.	2019-05-13		Northwest Territories, Victoria Island, Ulukhaktok (formerly Holman/Holman Island), coast west of airport runway. Primary coordinates on label (70° 43' N 117° 43' W) are imprecise, marking a site ca. 2.5 km south of Holman [Ulukhaktok].	Google Earth	WGS84		CAN								CAN 486656
Eudicot	Boraginaceae	Mertensia maritima subsp. tenella (Th.Fr.) Elven & Skarpaas	Edlund, S.A.	24	Sokoloff, P.C.	2017		Mertensia maritima; Edlund, S.A.; 1985 | Mertensia maritima subsp. tenella; Sokoloff, P.C.; 2017	Edlund	Edlund 24	Edlund 24 (CAN)	Cape Wollaston: Edlund 24 (CAN)	1982-06-26	Northwest Territories	Inuvik	Victoria Island	Cape Wollaston	Cape Wollaston, NW corner of Diamond Jenness Peninsula within 50 m of coast adjacent river delta	Cobble gravel and sand beach, first major beach from above high tide.	secondary	71.1147				-118.057				500		Saarela, J.M.	2019-05-15		Northwest Territories, Victoria Island, Cape Wollaston, along coast where river runs into inlet. Primary coordinates (71° 6' 118° 2' W) are imprecise, marking a site about 2 km inland.	Google Earth	WGS84		CAN								CAN 485474
Eudicot	Boraginaceae	Mertensia maritima subsp. tenella (Th.Fr.) Elven & Skarpaas	Oldenburg, M.E.	54-220	Saarela, Jeffery M.	08-01-2020 image!			Oldenburg	Oldenburg 54-220	Oldenburg 54-220 (GH)	mouth of Minto River, Sta. 9 [Kuujjua River, based no map on label]: Oldenburg 54-220 (GH)	1954-08-08	Northwest Territories	Inuvik	Victoria Island	Kuujjua R.	mouth of Minto River, Sta. 9 [Kuujjua River, based no map on label]		secondary	71.2563				-116.827				250		Saarela, Jeffery M.	2020-01-08		mouth of Kuujua River				GH
Eudicot	Boraginaceae	Mertensia maritima subsp. tenella (Th.Fr.) Elven & Skarpaas	Porsild, A.E.	17416	Sokoloff, Paul C.	2017			Porsild	Porsild 17416	Porsild 17416 (CAN)	Minto Inl. (head): Porsild 17416 (CAN)	1949-08-2 - 1949-08-3	Northwest Territories	Inuvik	Victoria Island	Minto Inl. (head)	Head of Minto Inlet	Strand flat near mouth of river.	secondary	71.5361				-115.033				20000		Wise, P.	2009-03-03		Region: Inuvik; Site Name: Head of Minto Inlet; Site Type: Bay;	NTS map 87H (notes from CAN 127775)	NAD27	Georef. data added to this site by JM Saarela, 2019-04-25.	CAN							CAN 10077939	CAN 128077
Eudicot	Brassicaceae	Braya glabella Richardson	Weerstra, A.H.	1	G.A. Mulligan and/or S.I. Warwick				Weerstra	Weerstra 1	Weerstra 1 (DAO)	Prince Albert Sound (head): Weerstra 1 (DAO)	1993-07-02	Northwest Territories	Inuvik	Victoria Island	Prince Albert Sound (head)	34 km E of the E tip of Prince Albert Sound, and 12.5 km N of the Kagloryuak River		primary	70.35	70	21		-110.583	110	35		5000		Saarela, J.M.	2018-08-15		locality description				DAO
Eudicot	Brassicaceae	Braya glabella Richardson	Calder, J.A.; Savile, D.B.O.; Kukkonen, I.		G.A. Mulligan and/or S.I. Warwick				Calder et al.	Calder et al.	Calder et al. (DAO)	Cambridge Bay: Calder et al. (DAO)	1957-08-12	Nunavut	Kitikmeot	Victoria Island	Cambridge Bay	Cambridge Bay		secondary	69.1139				-105.053				1000		Saarela, J.M.	2019-04-26		Nunavut, Victoria Island, Cambridge Bay.	Canadian Geographical Names Data Base (CGND)	NAD83		DAO
Eudicot	Brassicaceae	Braya glabella Richardson	Hainault, R.	2090	G.A. Mulligan and/or S.I. Warwick				Hainault	Hainault 2090	Hainault 2090 (DAO)	Ferguson L. [Tahiryuaq]: Hainault 2090 (DAO)	1962-08-02	Nunavut	Kitikmeot	Victoria Island	Ferguson L. [Tahiryuaq]	Ferguson Lake [Tahiryuaq], W end, N shore		secondary	69.4487				-105.675				20000		Saarela, J.M.	2018-06-08		point on N shore of "Ferguson" Lake (official name: Tahiryuaq) at approximate middle of west side of lake.	Google Earth Pro	WGS84		DAO
Eudicot	Brassicaceae	Braya glabella Richardson subsp. glabella	Gillespie, L.J.; Saarela, J.M.; Consaul, L.L.; Bull, R.D.	7560	Elven, R.	2009		Braya glabella subsp. glabella; Elven, R.; 2009	Gillespie et al.	Gillespie et al. 7560	Gillespie et al. 7560 (CAN, MO)	Oterkvik Pt.: Gillespie et al. 7560 (CAN, MO)	2008-07-05	Nunavut	Kitikmeot	Victoria Island	Oterkvik Pt.	Oterkvik Point vicinity, region SW of camp, ca. 9 km N of Coronation Gulf coast, 12 km N of point	Flat dry Dryas-sedge tundra.	primary	68.5928				-112.595					40‒50						WGS84		CAN, MO								CAN 592738
Eudicot	Brassicaceae	Braya glabella Richardson subsp. glabella	Gillespie, L.J.; Saarela, J.M.; Consaul, L.L.; Bull, R.D.	8182	Elven, R.	2009		Braya glabella subsp. glabella; Elven, R.; 2009	Gillespie et al.	Gillespie et al. 8182	Gillespie et al. 8182 (CAN)	Murray Pt.: Gillespie et al. 8182 (CAN)	2008-07-21	Nunavut	Kitikmeot	Victoria Island	Murray Pt.	Murray Point, W side of Wilbank Bay	Northeast-facing gentle slope.	primary	68.5928				-110.307					20‒30						WGS84		CAN								CAN 592876
Eudicot	Brassicaceae	Braya glabella Richardson subsp. glabella	Gillespie, L.J.; Saarela, J.M.; Consaul, L.L.; Bull, R.D.	7472	Elven, R.	2009		Braya glabella subsp. glabella; Elven, R.; 2009	Gillespie et al.	Gillespie et al. 7472	Gillespie et al. 7472 (CAN, MO)	Oterkvik Pt.: Gillespie et al. 7472 (CAN, MO)	2008-07-03	Nunavut	Kitikmeot	Victoria Island	Oterkvik Pt.	13 km N of Oterkvik Point, 10 km N of coast at Coronation Gulf, upper camp area	Gentle south-facing slope; dry herb-shrub (Dryas-sedge) tundra, lichens abundant; 50-75% ground cover; stony substrate. Associated species: Carex scirpoidea, Dryas integrifolia.	primary	68.6139				-112.573					50‒60						WGS84		CAN, MO							CAN 10000256	CAN 592275
Eudicot	Brassicaceae	Braya glabella Richardson subsp. glabella	Gillespie, L.J.; Saarela, J.M.; Consaul, L.L.; Bull, R.D.	7489	Elven, R.	2009		Braya glabella subsp. glabella; Elven, R.; 2009	Gillespie et al.	Gillespie et al. 7489	Gillespie et al. 7489 (CAN, O)	Oterkvik Pt.: Gillespie et al. 7489 (CAN, O)	2008-07-03	Nunavut	Kitikmeot	Victoria Island	Oterkvik Pt.	13 km N of Oterkvik Point, 10 km N of coast at Coronation Gulf, lower camp area and vicinity to the S	Hummocky wet tundra and gravelly mud around small lake. Sedges, willows and cottongrasses abundant.	primary	68.6139				-112.573					50‒60						WGS84		CAN, O								CAN 592731
Eudicot	Brassicaceae	Braya glabella Richardson subsp. glabella	Gillespie, L.J.; Saarela, J.M.; Consaul, L.L.; Bull, R.D.	7888	Elven, R.	2009		Braya glabella subsp. glabella; Elven, R.; 2009	Gillespie et al.	Gillespie et al. 7888	Gillespie et al. 7888 (CAN, MO)	Johansen Bay: Gillespie et al. 7888 (CAN, MO)	2008-07-13	Nunavut	Kitikmeot	Victoria Island	Johansen Bay	Johansen Bay, 18 km ENE of main coastal airstrip, Nakoyoktok River at outflow of large unnamed lake	Hummocky Dryas-willow-sedge tundra; dark grey igneous rock.	primary	68.6569				-110.708					20‒30						WGS84		CAN, MO								CAN 592849
Eudicot	Brassicaceae	Braya glabella Richardson subsp. glabella	Gillespie, L.J.; Saarela, J.M.; Consaul, L.L.; Bull, R.D.	8263	Elven, R.	2009		Braya glabella subsp. glabella; Elven, R.; 2009	Gillespie et al.	Gillespie et al. 8263	Gillespie et al. 8263 (CAN)	Sinclair Cr.: Gillespie et al. 8263 (CAN)	2008-07-22	Nunavut	Kitikmeot	Victoria Island	Sinclair Cr.	Sinclair Creek North Warning System site (abandoned DEW-line site)	Flat to gently sloping S-facing slope betweem stony, mostly bare top of slope and Dryas-Carex-Salix tundra. Ancient shoreline terrace, ~50% vegetation cover. Moist dark peaty substrate.	primary	68.7206				-109.086					70‒90						WGS84		CAN								CAN 592904
Eudicot	Brassicaceae	Braya glabella Richardson subsp. glabella	Gillespie, L.J.; Saarela, J.M.; Consaul, L.L.; Bull, R.D.	8329	Elven, R.	2009		Braya glabella subsp. glabella; Elven, R.; 2009	Gillespie et al.	Gillespie et al. 8329	Gillespie et al. 8329 (CAN, O)	Sinclair Cr.: Gillespie et al. 8329 (CAN, O)	2008-07-23	Nunavut	Kitikmeot	Victoria Island	Sinclair Cr.	Vicinity of the Sinclair Creek North Warning System site (abandoned DEW-line site)	Airstrip. Sandy-gravel substrate.	primary	68.7514				-109.106					~75						WGS84		CAN, O								CAN 592920
Eudicot	Brassicaceae	Braya glabella Richardson subsp. glabella	Gillespie, L.J.; Saarela, J.M.; Consaul, L.L.; Bull, R.D.	8416	Elven, R.	2009		Braya glabella subsp. glabella; Elven, R.; 2009	Gillespie et al.	Gillespie et al. 8416	Gillespie et al. 8416 (CAN)	Cambridge Bay: Gillespie et al. 8416 (CAN)	2008-07-26	Nunavut	Kitikmeot	Victoria Island	Cambridge Bay	Cambridge Bay, at N edge of town	Dry tundra.	primary	69.1164				-105.055					~10						WGS84		CAN								CAN 592887
Eudicot	Brassicaceae	Braya glabella Richardson subsp. glabella	Gillespie, L.J.; Saarela, J.M.; Consaul, L.L.; Bull, R.D.	8492	Elven, R.	2009		Braya glabella subsp. glabella; Elven, R.; 2009	Gillespie et al.	Gillespie et al. 8492	Gillespie et al. 8492 (ALA, CAN, MO, O)	Cambridge Bay: Gillespie et al. 8492 (ALA, CAN, MO, O)	2008-07-27	Nunavut	Kitikmeot	Victoria Island	Cambridge Bay	Cambridge Bay, at N edge of town	Disturbed site between Dryas-sedge tundra and bare ground around building, moist stony mossy ground.	primary	69.1164				-105.055					~10						WGS84		ALA, CAN, MO, O		ALA 254969						CAN 592902
Eudicot	Brassicaceae	Braya glabella Richardson subsp. glabella	Gillespie, L.J.; Saarela, J.M.; Consaul, L.L.; Bull, R.D.	8493	Elven, R.	2009		Braya glabella subsp. glabella; Elven, R.; 2009	Gillespie et al.	Gillespie et al. 8493	Gillespie et al. 8493 (CAN, O)	Cambridge Bay: Gillespie et al. 8493 (CAN, O)	2008-07-27	Nunavut	Kitikmeot	Victoria Island	Cambridge Bay	Cambridge Bay, at N edge of town	Disturbed site between Dryas-sedge tundra and bare ground around building, moist stony mossy ground.	primary	69.1164				-105.055					~10						WGS84		CAN, O								CAN 592903
Eudicot	Brassicaceae	Braya glabella Richardson subsp. glabella	Edlund, S.A.; Argus, G.W.	12700	Sokoloff, P.C.	2017		Braya purpurascens; Edlund, S.A. | Braya glabella | Braya glabella subsp. glabella; Sokoloff, P.C.; 2017	Edlund & Argus	Edlund & Argus 12700	Edlund & Argus 12700 (CAN)	Cambridge Bay: Edlund & Argus 12700 (CAN)	1987-08-14	Nunavut	Kitikmeot	Victoria Island	Cambridge Bay	Cambridge Bay, W of DEW Line Station	Pioneer habitat on steep silty spoil heap downslope from oil tanks. Deeply rutted.	primary	69.1167				-105.117					9								CAN								CAN 526703
Eudicot	Brassicaceae	Braya glabella Richardson subsp. glabella	Bennett, B.A.; McLennan, D.; Kutz, S.; Sullivan, J.	13-0165	Bennett, B.A.	2013-07			Bennett et al.	Bennett et al. 13-0165	Bennett et al. 13-0165 (CHARS, OD)	Cambridge Bay: Bennett et al. 13-0165 (CHARS, OD)	2013-07-12	Nunavut	Kitikmeot	Victoria Island	Cambridge Bay	Cambridge Bay, 7.5 km along the road to Mt. Pelly [Ovayuk]	Dryas integrifolia / Salix arctica tundra with Bistorta vivipara, Carex aquatilis, C. fuliginosa, C. scirpoidea, under Salix richardsonii. Moist areas.	primary	69.1552				-104.902					18								CHARS, OD											chars
Eudicot	Brassicaceae	Braya glabella Richardson subsp. glabella	Bennett, B.A.; Kutz, S.; Sullivan, J.	13-0195	Bennett, B.A.	2013-07		Braya glabella subsp. glabella; Bennett, B.A.; 2013-07-13;	Bennett et al.	Bennett et al. 13-0195	Bennett et al. 13-0195 (ALA, BABY)	Cambridge Bay: Bennett et al. 13-0195 (ALA, BABY)	2013-07-13	Nunavut	Kitikmeot	Victoria Island	Cambridge Bay	Cambridge Bay, 7.5 km along the road to Mt. Pelly [Ovayuk]	In disturbed areas along road growing in limestone very poorly vegetated with Draba glabella, Cerastium beeringianum, and Bistorta vivipara. Flowering and in fruit.	primary	69.157				-104.91				[1]	22								ALA, BABY		ALA 250055			BABY-08408						chars
Eudicot	Brassicaceae	Braya glabella Richardson subsp. glabella	Bennett, B.A.; Mackenzie, W.; Turner, D.; McLennan, D.	14-0341	Bennett, B.A.	2014-07		Braya glabella subsp. glabella; Bennett, B.A.; 2014-07-01;	Bennett et al.	Bennett et al. 14-0341	Bennett et al. 14-0341 (ALA, UBC)	Cambridge Bay: Bennett et al. 14-0341 (ALA, UBC)	2014-07-19	Nunavut	Kitikmeot	Victoria Island	Cambridge Bay	Cambridge Bay, road N of DEW Line	Disturbed roadside gravels on limestone bedrock in Dryas integrifolia tundra, with Draba glabella, D. simmonsii, D. cinerea, Puccinellia vaginata, and Stellaria monantha. Common. Flowering and with young fruit.	primary	69.1638				-105.195				10	8	unknown	2015-07-29						ALA, UBC		ALA 252288
Eudicot	Brassicaceae	Braya glabella Richardson subsp. glabella	Bennett, B.A.; Mackenzie, W.; Turner, D.; McLennan, D.	14-0383	Bennett, B.A.	2014-07			Bennett et al.	Bennett et al. 14-0383	Bennett et al. 14-0383 (DAO)	Cambridge Bay: Bennett et al. 14-0383 (DAO)	2014-07-19	Nunavut	Kitikmeot	Victoria Island	Cambridge Bay	Cambridge Bay, road N of DEW Line	Disturbed roadside gravels on limestone bedrock in Dryas integrifolia tundra, with Draba glabella, D. simmonsii, D. cinerea, Puccinellia vaginata, and Stellaria monantha.	primary	69.1638				-105.195					27								DAO
Eudicot	Brassicaceae	Braya glabella Richardson subsp. glabella	Ponomarenko, S.	VI-289	Ponomarenko, S.			Braya glabella subsp. glabella; Ponomarenko, S. | Braya glabella subsp. glabella; Sokoloff, P.C.; 2019	Ponomarenko	Ponomarenko VI-289	Ponomarenko VI-289 (CAN)	Greiner Lake: Ponomarenko VI-289 (CAN)	2018-07-25	Nunavut	Kitikmeot	Victoria Island	Greiner Lake	N of Greiner Lake, CHARS Intensive Monitoring Area.	Dryas integrifolia/Carex aquatilis community.	primary	69.2239				-104.924													CAN							CAN
Eudicot	Brassicaceae	Braya glabella Richardson subsp. glabella	Saarela, J.M.; Bull, R.D.	1480	Saarela, J.M.	2012		Braya glabella subsp. glabella; Saarela, J.M.; 2012 | Braya glabella; Elven, R.; 2011	Saarela & Bull	Saarela & Bull 1480	Saarela & Bull 1480 (CAN)	Ulukhaktok: Saarela & Bull 1480 (CAN)	2010-07-05	Northwest Territories	Inuvik	Victoria Island	Ulukhaktok	Ulukhaktok, E part of town, behind Helen Kalvak Elihakvik School and E toward the fishing dock on Kings Bay	Moderately well-drained rocky slopes	primary	70.7362				-117.77				3	32								CAN								CAN 598661
Eudicot	Brassicaceae	Braya glabella Richardson subsp. glabella	Edlund, S.A.	622	Harris, J.G.	2008		Braya purpurascens; Edlund, S.A.; 1985 | Braya glabella subsp. glabella; Harris, J.G.; 2008	Edlund	Edlund 622	Edlund 622 (CAN)	Kuujjua R.: Edlund 622 (CAN)	1982-08-01	Northwest Territories	Inuvik	Victoria Island	Kuujjua R.	Diamond Jenness Peninsula. Dunes on north side of Kuujjua River; Site 258	Well drained sand.	primary	71.1167				-116.367													CAN							CAN 10052947	CAN 485204
Eudicot	Brassicaceae	Braya glabella Richardson subsp. glabella	Edlund, S.A.	657	Harris, J.G.	2008		Braya purpurascens; Edlund, S.A.; 1985 | Braya glabella; Elven, R.; 2003-05 | Braya glabella subsp. glabella; Harris, J.G.;	Edlund	Edlund 657	Edlund 657 (CAN)	Kuujjua R.: Edlund 657 (CAN)	1982-08-01	Northwest Territories	Inuvik	Victoria Island	Kuujjua R.	Kuujjua River, N side, major dune system with tree-sized willow locally present; Site 258	Well drained sand, lower slope of dune system.	primary	71.1167				-116.367													CAN							CAN 10052945	CAN 489209
Eudicot	Brassicaceae	Braya glabella Richardson subsp. glabella	Gillespie, L.J.; Saarela, J.M.; Doubt, J.; Bull, R.D.; Sokoloff, P.C.	9761	Gillespie, L.J.	2011		Braya glabella subsp. glabella; Gillespie, L.J.; 2011	Gillespie et al.	Gillespie et al. 9761	Gillespie et al. 9761 (CAN, O)	Kuujjua R.: Gillespie et al. 9761 (CAN, O)	2010-07-14	Northwest Territories	Inuvik	Victoria Island	Kuujjua R.	Shore of small round lake NE of "Fish Lake" on lower Kuujjua River, 17 km SE of Minto Inlet, ca. 4 km E of Ulukhaktok Fishing Camp	N-facing slope above wet meadow and lake, drier slope above snow patch zone; Dryas hummocks	primary	71.2067				-116.394					100						WGS84		CAN, O							CAN 10000262	CAN 598961
Eudicot	Brassicaceae	Braya glabella Richardson subsp. glabella	Gillespie, L.J.; Saarela, J.M.; Doubt, J.; Bull, R.D.; Sokoloff, P.C.	9844	Sokoloff, P.C.	2017		Braya glabella subsp. glabella; Sokoloff, P.C.; 2017 | Braya glabella; Gillespie, L.J.; 2011	Gillespie et al.	Gillespie et al. 9844	Gillespie et al. 9844 (CAN)	Kuujjua R.: Gillespie et al. 9844 (CAN)	2010-07-15	Northwest Territories	Inuvik	Victoria Island	Kuujjua R.	Rocky talus towards summit of large conical hill, E of "Fish Lake" on lower Kuujjua River, 17 km SE of Minto Inlet	Steep scree slope	primary	71.2194				-116.334				5	111								CAN							CAN 10000261	CAN 598963
Eudicot	Brassicaceae	Braya glabella Richardson subsp. glabella	Gillespie, L.J.; Saarela, J.M.; Doubt, J.; Bull, R.D.; Sokoloff, P.C.	10252	Gillespie, L.J.	2011		Braya glabella subsp. glabella; Gillespie, L.J.; 2011	Gillespie et al.	Gillespie et al. 10252	Gillespie et al. 10252 (CAN)	Minto Inl. (head): Gillespie et al. 10252 (CAN)	2010-07-25	Northwest Territories	Inuvik	Victoria Island	Minto Inl. (head)	Deep canyon in escarpment S of head of Minto Inlet, vicinity of large waterfall, top of canyon near waterfall	Rocky moderate slope, N-facing; patches of Dryas and moss	primary	71.4249				-115.201				50	210								CAN							CAN 10000257	CAN 598327
Eudicot	Brassicaceae	Braya glabella Richardson subsp. glabella	Gillespie, L.J.; Saarela, J.M.; Doubt, J.; Bull, R.D.; Sokoloff, P.C.	9586	Gillespie, L.J.	2011		Braya glabella subsp. glabella; Gillespie, L.J.; 2011	Gillespie et al.	Gillespie et al. 9586	Gillespie et al. 9586 (ALA, CAN, O)	Boot Inl.: Gillespie et al. 9586 (ALA, CAN, O)	2010-07-09	Northwest Territories	Inuvik	Victoria Island	Boot Inl.	Small conical hill E of small round lake (~1 km diameter) ca. 4 km N of Boot Inlet on N side of Minto Inlet	Small willow grove at braided mouth of river; Salix alaxensis to 2 m tall.	primary	71.5105				-117.338				20	80‒90								ALA, CAN, O		ALA					CAN 10000263	CAN 598919
Eudicot	Brassicaceae	Braya glabella Richardson subsp. glabella	Edlund, S.A.	67	Harris, J.G.	2008		Braya purpurascens; Edlund, S.A.; 1985 | Braya glabella subsp. glabella; Harris, J.G.;	Edlund	Edlund 67	Edlund 67 (CAN)	Minto Inl. (head): Edlund 67 (CAN)	1983-07-10	Northwest Territories	Inuvik	Victoria Island	Minto Inl. (head)	Minto Inlet, broad valley with older raised terraces near head of inlet	Moderately well drained bar in modern floodplain.	primary	71.5667				-115.35													CAN							CAN 10052951	CAN 484848
Eudicot	Brassicaceae	Braya glabella Richardson subsp. glabella	Gillespie, L.J.; Saarela, J.M.; Doubt, J.; Bull, R.D.; Sokoloff, P.C.	10178	Gillespie, L.J.	2011		Braya glabella subsp. glabella; Gillespie, L.J.; 2011	Gillespie et al.	Gillespie et al. 10178	Gillespie et al. 10178 (ALA, ari, CAN, O)	Minto Inl. (head): Gillespie et al. 10178 (ALA, ari, CAN, O)	2010-07-23	Northwest Territories	Inuvik	Victoria Island	Minto Inl. (head)	Above unnamed lake 5 km NE of head of Minto Inlet	W-facing slope near ridge top, stony Dryas-sedge hummock tundra	primary	71.5837				-115.394				5	150								ALA, ari, CAN, O		ALA		ari			CAN 10000260	CAN 598955
Eudicot	Brassicaceae	Braya glabella Richardson subsp. glabella	Gillespie, L.J.; Saarela, J.M.; Doubt, J.; Bull, R.D.; Sokoloff, P.C.	10075	Gillespie, L.J.	2011		Braya glabella subsp. glabella; Gillespie, L.J.; 2011	Gillespie et al.	Gillespie et al. 10075	Gillespie et al. 10075 (CAN, O)	Minto Inl. (head): Gillespie et al. 10075 (CAN, O)	2010-07-21	Northwest Territories	Inuvik	Victoria Island	Minto Inl. (head)	Flat to gently sloping plateau E of junction of 3 rivers 6 km NE of head of Minto Inlet	Dry stony silt mud boils, mostly (or irregular polygon); bare; Dryas in depression between.	primary	71.606				-115.447				4	210								CAN, O							CAN 10000259	CAN 598954
Eudicot	Brassicaceae	Braya glabella Richardson subsp. glabella	Gillespie, L.J.; Saarela, J.M.; Doubt, J.; Bull, R.D.; Sokoloff, P.C.	9475	Gillespie, L.J.	2011		Braya glabella subsp. glabella; Gillespie, L.J.; 2011	Gillespie et al.	Gillespie et al. 9475	Gillespie et al. 9475 (ALA, CAN, O)	Minto Inl. (head): Gillespie et al. 9475 (ALA, CAN, O)	2010-07-07	Northwest Territories	Inuvik	Victoria Island	Minto Inl. (head)	8 km NE of Minto Inlet in valley at small river that feeds into head of inlet (Minto GEM Camp - 2010)	Frost boils, mostly bare, moist.	primary	71.6194				-115.439				100	100								ALA, CAN, O		ALA					CAN 10000258	CAN 598953
Eudicot	Brassicaceae	Braya glabella Richardson subsp. glabella	Edlund, S.A.; Argus, G.W.	12655	Harris, J.G.	2008		Braya purpurascens; Edlund, S.A. | Neotorularia humilis; Elven, R.; 2003-05 | Braya glabella subsp. glabella; Harris, J.G.; 2008-12	Edlund & Argus	Edlund & Argus 12655	Edlund & Argus 12655 (CAN)	Cambridge Bay: Edlund & Argus 12655 (CAN)	1987-08-13	Nunavut	Kitikmeot	Victoria Island	Cambridge Bay	Cambridge Bay, E of DEW Line Station along road to village	Pioneer habitat on disturbed marine silt with carbonate gravels and boulders.	secondary	69.1106				-105.093				1000	15	Saarela, J.M.	2019-05-14		Nunavut, Victoria Island, Cambridge Bay, along road at approximate midpoint between hamlet and the Dew Line station. Primary coordinates on label: 69° 7' N105° 5' W.	Google Earth	WGS84		CAN							CAN 10052964	CAN 526658
Eudicot	Brassicaceae	Braya glabella Richardson subsp. glabella	Stephens, H.A.	1069	Sokoloff, P.C.	2017		Braya glabella subsp. glabella; Sokoloff, P.C.; 2017 | Braya glabella | Braya purpurascens;	Stephens	Stephens 1069	Stephens 1069 (CAN, KSTC)	Cambridge Bay: Stephens 1069 (CAN, KSTC)	1962-07-19	Nunavut	Kitikmeot	Victoria Island	Cambridge Bay	Cambridge Bay, near DOT tower [LORAN tower]	Dry area.	secondary	69.1136				-105.015				1000		Wise, P.	2009-03-03		Region: Kitikmeot; Site Name: Cambridge Bay, near communication tower, Victoria Island; Site Type: Hamlet; Source: NTS map 77D (Georef. notes for CAN 273636 by P. Wise, 3/3/2009)	NTS map	NAD83		CAN, KSTC								CAN 273776
Eudicot	Brassicaceae	Braya glabella Richardson subsp. glabella	Porsild, A.E.	21620	Sokoloff, P.C.	2017		Braya glabella subsp. glabella, Sokoloff, P.C.; 2017 | Braya glabella var. glabella, Harris, J.G.; 1984 | Braya purpurascens	Porsild	Porsild 21620	Porsild 21620 (CAN)	Cambridge Bay: Porsild 21620 (CAN)	1959-08-12	Nunavut	Kitikmeot	Victoria Island	Cambridge Bay	Cambridge Bay	In wet tundra.	secondary	69.1139				-105.053				1000		Saarela, J.M.	2019-04-26		Nunavut, Victoria Island, Cambridge Bay.	Canadian Geographical Names Data Base (CGND)	NAD83		CAN							CAN 10052974	CAN 259236
Eudicot	Brassicaceae	Braya glabella Richardson subsp. glabella	Porsild, A.E.	21619	Sokoloff, P.C.	2017		Braya glabella subsp. glabella; Sokoloff, P.C.; 2017 | Braya purpurascens;	Porsild	Porsild 21619	Porsild 21619 (CAN)	Cambridge Bay: Porsild 21619 (CAN)	1959-08-12	Nunavut	Kitikmeot	Victoria Island	Cambridge Bay	Cambridge Bay	In wet tundra.	secondary	69.1139				-105.053				1000		Saarela, J.M.	2019-04-26		Nunavut, Victoria Island, Cambridge Bay.	Canadian Geographical Names Data Base (CGND)	NAD83		CAN								CAN 259237
Eudicot	Brassicaceae	Braya glabella Richardson subsp. glabella	Washburn, T.T.	24	Sokoloff, P.C.	2017		Braya glabella subsp. glabella; Sokoloff, P.C.; 2017 | Braya purpurascens;	Washburn	Washburn 24	Washburn 24 (CAN, GH)	Cambridge Bay: Washburn 24 (CAN, GH)	1940	Nunavut	Kitikmeot	Victoria Island	Cambridge Bay	Cambridge Bay, vicinity of.		secondary	69.1139				-105.053				2000		Saarela, J.M.	2019-05-07		Nunavut, Victoria Island, Cambridge Bay. Primary coordinates on label (69° 7' N, 105° W) are imprecise.	Canadian Geographical Names Data Base (CGND)	NAD83		CAN, GH								CAN 267862
Eudicot	Brassicaceae	Braya glabella Richardson subsp. glabella	Stephens, H.A.	1051	Sokoloff, P.C.	2017		Braya glabella subsp. glabella; Sokoloff, P.C.; 2017 | Braya purpurascens;	Stephens	Stephens 1051	Stephens 1051 (CAN, KSTC)	Cambridge Bay: Stephens 1051 (CAN, KSTC)	1962-07-14	Nunavut	Kitikmeot	Victoria Island	Cambridge Bay	Cambridge Bay, W of town	Semi-dry area	secondary	69.1139				-105.053				1000		Saarela, J.M.	2019-04-26		Nunavut, Victoria Island, Cambridge Bay.	Canadian Geographical Names Data Base (CGND)	NAD83		CAN, KSTC								CAN 273774
Eudicot	Brassicaceae	Braya glabella Richardson subsp. glabella	Stephens, H.A.	1038	Sokoloff, P.C.	2017		Braya glabella subsp. glabella; Sokoloff, P.C.; 2017 | Braya purpurascens;	Stephens	Stephens 1038	Stephens 1038 (CAN, KSTC)	Cambridge Bay: Stephens 1038 (CAN, KSTC)	1962-07-13	Nunavut	Kitikmeot	Victoria Island	Cambridge Bay	Cambridge Bay, W of bridge		secondary	69.1139				-105.053				3000		Saarela, J.M.	2019-05-09		unavut, Victoria Island, Cambridge Bay. It is unclear which bridge the collection site refers to; uncertainty of 3000 m covers the area between town and the first bridge on the road to Mt. Pelly.	Canadian Geographical Names Data Base (CGND)	NAD83		CAN, KSTC								CAN 273777
Eudicot	Brassicaceae	Braya glabella Richardson subsp. glabella	Stephens, H.A.	1137	Soják, J.	2017		Braya glabella subsp. glabella; Sokoloff, P.C.; 2017 | Braya glabella;	Stephens	Stephens 1137	Stephens 1137 (CAN, KSTC)	Cambridge Bay: Stephens 1137 (CAN, KSTC)	1962-07-25	Nunavut	Kitikmeot	Victoria Island	Cambridge Bay	Cambridge Bay, 0.5 mi. W of road	Wet area	secondary	69.1139				-105.053				6000		Wise, P.	2012-04-24		Region: Kitikmeot; Site Name: Cambridge Bay, Victoria Island; Site Type: Hamlet; Notes: Unable to determine which road referred to on collection label. Georeferenced for the hamlet. Estimated extent = 6 km; Source: NTS map 77D (P. Wise, 24/04/2012)	NTS Map	NAD27		CAN, KSTC								CAN 273779
Eudicot	Brassicaceae	Braya glabella Richardson subsp. glabella	Oldenburg, M.E.	44-900	Rollins, Reed C.	1992		Braya glabella; Rollins, R.; 1992	Oldenburg	Oldenburg 44-900	Oldenburg 44-900 (GH)	Cambridge Bay: Oldenburg 44-900 (GH)	1944-08-14	Nunavut	Kitikmeot	Victoria Island	Cambridge Bay	Cambridge Bay		secondary	69.1139				-105.053				1000		Saarela, J.M.	2019-04-02		Nunavut, Victoria Island, Cambridge Bay	Canadian Geographical Names Data Base (CGND)	NAD83		GH
Eudicot	Brassicaceae	Braya glabella Richardson subsp. glabella	Dutilly, A.H.; Duman, M.	37162	Harris, J.G.	2008		Braya purpurascens; Dugal, A.W.; 1989-01-23 | Parrya arctica; Dutilly, A.; 1959 | Braya glabella subsp. glabella; Harris, J.G.; 2008	Dutilly & Duman	Dutilly & Duman 37162	Dutilly & Duman 37162 (CAN)	Cambridge Bay: Dutilly & Duman 37162 (CAN)	1959-08-12	Nunavut	Kitikmeot	Victoria Island	Cambridge Bay	Cambridge Bay		secondary	69.1167				-105.067													CAN								CAN 510158
Eudicot	Brassicaceae	Braya glabella Richardson subsp. glabella	Stephens, H.A.	1118	Sokoloff, P.C.	2017		Braya glabella subsp. glabella; Sokoloff, P.C.; 2017 | Braya glabella;	Stephens	Stephens 1118	Stephens 1118 (CAN, KSTC)	Cambridge Bay: Stephens 1118 (CAN, KSTC)	1962-07-23	Nunavut	Kitikmeot	Victoria Island	Cambridge Bay	Cambridge Bay, beyond cemetery	Hilltop roadside.	secondary	69.1278				-105.002				1000		Wise, P.	2011-03-22		Region: Kitikmeot; Site Name: Cemetery, hamlet of Cambridge Bay, Victoria Island; Site Type: Cemetery; Notes: the cemetery is on Ovayok Road in the vicinity of a bridge crossing Freshwater Creek, ca 2 km NE to ENE from the centre of the hamlet; Source: Google Earth (P. Wise, 3/22/2011)	Google Earth	WGS84		CAN, KSTC								CAN 273778
Eudicot	Brassicaceae	Braya glabella Richardson subsp. glabella	Oldenburg, M.E.	45-1690	Rollins, Reed C.	1992		Braya glabella; Rollins, R.; 1992	Oldenburg	Oldenburg 45-1690	Oldenburg 45-1690 (GH)	Ulukhaktok: Oldenburg 45-1690 (GH)	1945-08-12	Northwest Territories	Inuvik	Victoria Island	Ulukhaktok	Holman Island Post [old Holman town site on west side of Kings Bay].		secondary	70.7353	70	44		-117.749	117	44		1000		Saarela, J.M.	2019-05-13		Northwest Territories, Victoria Island, old Holman site on east side of Kings Bay.	Google Earth	WGS84		GH
Eudicot	Brassicaceae	Braya glabella Richardson subsp. glabella	Porsild, A.E.	17290	Sokoloff, P.C.	2017		Braya glabella subsp. glabella; Sokoloff, P.C.; 2017 | Braya glabella var. glabella | Braya glabella | Braya purpurascens;	Porsild	Porsild 17290	Porsild 17290 (CAN)	Ulukhaktok: Porsild 17290 (CAN)	1949-08-06	Northwest Territories	Inuvik	Victoria Island	Ulukhaktok	Vicinity of Holman Island [Ulukhaktok] trading post		secondary	70.7358				-117.769				2000		Wise, P.	2011-03-15		Region: Inuvik; Site Name: Ulukhaktok, Victoria Island; Site Type: Hamlet; Notes: Holman Island almost certainly refers to the hamlet of Holman, frequently referred to as Holman Island, rather than the offshore island of the same name. holman was the site of a Hudson's Bay trading post, exact site not determined. Holman was renamed Ulukhaktok in 2006; Source: Google Earth (Georef. notes for CAN 1…	Google Earth	WGS84		CAN			ALTA VP 29805					CAN 127793
Eudicot	Brassicaceae	Braya glabella Richardson subsp. glabella	Edlund, S.A.	298	Harris, J.G.	2008		Braya purpurascens; Edlund, S.A.; 1985 | Braya glabella subsp. glabella; Harris, J.G.; 2008	Edlund	Edlund 298	Edlund 298 (CAN)	Ulukhaktok: Edlund 298 (CAN)	1982-07-16	Northwest Territories	Inuvik	Victoria Island	Ulukhaktok	Holman [Ulukhaktok], disturbed beach ridges N of main street and gabbro block field	On dry, disturbed silt.	secondary	70.7367				-117.772				2000		Saarela, J.M.	2019-05-13		Northwest Territories, Victoria Island, Ulukhaktok (formerly Holman/Holman Island). Primary coordinates on label (70° 43' N 117° 43' W) are imprecise, marking a site ca. 2.5 km south of Holman [Ulukhaktok].	Canadian Geographical Names Data Base (CGND)	NAD83		CAN								CAN 485265
Eudicot	Brassicaceae	Braya glabella Richardson subsp. glabella	Edlund, S.A.	495	Harris, J.G.	2008		Braya purpurascens; Edlund, S.A.; 1985 | Braya purpurascens | Braya glabella subsp. glabella; Harris, J.G.; 2008	Edlund	Edlund 495	Edlund 495 (CAN)	Ulukhaktok: Edlund 495 (CAN)	1982-07-21	Northwest Territories	Inuvik	Victoria Island	Ulukhaktok	Holman [Ulukhaktok], deposits NW of town surface disturbed by recent sand quarrying	Moderately to well drained silty till. In Dryas-legume barrens.	secondary	70.7367				-117.772				2000		Saarela, J.M.	2019-05-13		Northwest Territories, Victoria Island, Ulukhaktok (formerly Holman/Holman Island). Primary coordinates on label (70° 43' N 117° 43' W) are imprecise, marking a site ca. 2.5 km south of Holman [Ulukhaktok].	Canadian Geographical Names Data Base (CGND)	NAD83		CAN								CAN 489191
Eudicot	Brassicaceae	Braya glabella subsp. pupurascens (R.Br.) Cody	Ponomarenko, S.	VI-063	Sokoloff, P.C.	2019		Braya purpurascens; Ponomarenko, S. | Braya glabella subsp. purpurascens; Sokoloff, P.C.; 2019	Ponomarenko	Ponomarenko VI-063	Ponomarenko VI-063 (CAN)	Cambridge Bay: Ponomarenko VI-063 (CAN)	2018-07-13	Nunavut	Kitikmeot	Victoria Island	Cambridge Bay	W of Cambridge Bay, Long Point.	Sand dune.	primary	69.0937				-105.44													CAN							CAN
Eudicot	Brassicaceae	Braya glabella subsp. pupurascens (R.Br.) Cody	Bennett, B.A.; Mackenzie, W.; Meidinger, D.; Turner, D.; Sullivan, J.	13-0318	Bennett, B.A.	2013-07			Bennett et al.	Bennett et al. 13-0318	Bennett et al. 13-0318 (CHARS, BABY)	Cambridge Bay: Bennett et al. 13-0318 (CHARS, BABY)	2013-07-19	Nunavut	Kitikmeot	Victoria Island	Cambridge Bay	Cambridge Bay, West Bay	Silty sand on flats just at end of inlet appears seasonally flooded, 50% vegetated. Limestone substrate. With Armeria scabra, Taraxacum hyparcticum, Potentilla pulcherrima, Sagina nivalis, Salix arctica, Astragalus alpinus, Poa arctica, Juncus biglumis, and Carex ursina.	primary	69.0993				-105.222					1								CHARS, BABY					BABY-08406						chars
Eudicot	Brassicaceae	Braya glabella subsp. pupurascens (R.Br.) Cody	Bennett, B.A.	13-0612	Bennett, B.A.	2013-08		Braya glabella subsp. purpurascens; Bennett, B.A.; 2013-08 | ! Sokoloff, P.C.; 2018	Bennett	Bennett 13-0612	Bennett 13-0612 (CAN)	Cambridge Bay: Bennett 13-0612 (CAN)	2013-07-20	Nunavut	Kitikmeot	Victoria Island	Cambridge Bay	Cambridge Bay, sandy drainage channel above Long Point	Growing in wet sand along stream. No immediate associated vegetation.	primary	69.1069				-105.409					3								CAN							CAN 10057591
Eudicot	Brassicaceae	Braya glabella subsp. pupurascens (R.Br.) Cody	Ponomarenko, S.	VI-056	Sokoloff, P.C.	2019		Braya purpurascens; Ponomarenko, S. | Braya glabella subsp. purpurascens; Sokoloff, P.C.; 2019	Ponomarenko	Ponomarenko VI-056	Ponomarenko VI-056 (CAN)	Cambridge Bay: Ponomarenko VI-056 (CAN)	2018-07-13	Nunavut	Kitikmeot	Victoria Island	Cambridge Bay	W of Cambridge Bay.	Sparsely vegetated lakeshore.	primary	69.1179				-105.433													CAN							CAN
Eudicot	Brassicaceae	Braya glabella subsp. pupurascens (R.Br.) Cody	Ponomarenko, S.	VI-094	Sokoloff, P.C.	2019		Braya purpurascens; Ponomarenko, S. | Braya glabella subsp. purpurascens; Sokoloff, P.C.; 2019	Ponomarenko	Ponomarenko VI-094	Ponomarenko VI-094 (CAN)	Cambridge Bay: Ponomarenko VI-094 (CAN)	2018-07-15	Nunavut	Kitikmeot	Victoria Island	Cambridge Bay	N of Cambridge Bay.	Exposed Dryas integrifoilia/Carex rupestris stony community.	primary	69.1301				-105.066													CAN							CAN
Eudicot	Brassicaceae	Braya glabella subsp. pupurascens (R.Br.) Cody	Gould, W.A.	s.n.	Raynold, M.K.	2004-10-18		Braya purpurascens; Raynolds, M.K.; 2004-10-18 | Braya glabella subsp. pupurascens; Sokoloff, P.C.; 2018 image!	Gould	Gould s.n.	Gould s.n. (ALA)	Cambridge Bay: Gould s.n. (ALA)	1999-07-24	Nunavut	Kitikmeot	Victoria Island	Cambridge Bay	Cambridge Bay, CAVM99-7	Colluvial basin, seasonally flooded, with hummocks; wet. Salix lanata, Carex misandra low shrub/graminoid tundra	primary	69.2				-104.78				3615		Batten, A.R.	2004-10-18	not recorded		unknown			ALA		ALA 34860
Eudicot	Brassicaceae	Braya glabella subsp. pupurascens (R.Br.) Cody	Ponomarenko, S.	VI-167	Sokoloff, P.C.	2019		Braya purpurascens; Ponomarenko, S. | Braya glabella subsp. purpurascens; Sokoloff, P.C.; 2019	Ponomarenko	Ponomarenko VI-167	Ponomarenko VI-167 (CAN)	Greiner Lake: Ponomarenko VI-167 (CAN)	2018-07-21	Nunavut	Kitikmeot	Victoria Island	Greiner Lake	Greiner Lake watershed, near large lake, about 43 km ENE of Cambridge Bay.	Subhygric site that gets temporary flooded. Last flooded this spring. At the border between uplands and wetland.	primary	69.2179				-104.127													CAN							CAN
Eudicot	Brassicaceae	Braya glabella subsp. pupurascens (R.Br.) Cody	Ponomarenko, S.	VI-296B	Sokoloff, P.C.	2019		Braya purpurascens; Ponomarenko, S. | Braya glabella subsp. purpurascens; Sokoloff, P.C.; 2019	Ponomarenko	Ponomarenko VI-296B	Ponomarenko VI-296B (CAN)	Greiner Lake: Ponomarenko VI-296B (CAN)	2018-07-25	Nunavut	Kitikmeot	Victoria Island	Greiner Lake	N of Greiner Lake, CHARS Intensive Monitoring Area.	Mesic Dryas integrifolia/Carex scirpoidea tundra.	primary	69.2315				-104.911													CAN							CAN
Eudicot	Brassicaceae	Braya glabella subsp. pupurascens (R.Br.) Cody	Edlund, S.A.	227	Harris, J.G.	2008		Braya purpurascens; Edlund, S.A.; 1985 | Braya glabella subsp. purpurascens; Harris, J.G.; 2008	Edlund	Edlund 227	Edlund 227 (CAN)	Mt. Bumpus: Edlund 227 (CAN)	1982-07-10	Nunavut	Kitikmeot	Victoria Island	Mt. Bumpus	Mt. Bumpus	On exposed silty slope.	primary	69.4833				-112.05													CAN								CAN 484956
Eudicot	Brassicaceae	Braya glabella subsp. pupurascens (R.Br.) Cody	Edlund, S.A.	204	Sokoloff, P.C.	2017		Braya glabella | Braya humilis; Edlund, S.A.; 1985 | Braya glabella subsp. purpurascens; Sokoloff, P.C.; 2017	Edlund	Edlund 204	Edlund 204 (CAN)	Mt. Bumpus: Edlund 204 (CAN)	1982-07-09	Nunavut	Kitikmeot	Victoria Island	Mt. Bumpus	Mt. Bumpus	Rolling alkaline till plain. Major bouldery moraine system. Dry silty sand river terrace near northern edge of morainic hills. In Dryas barrens.	primary	69.4833				-112.083													CAN								CAN 495556
Eudicot	Brassicaceae	Braya glabella subsp. pupurascens (R.Br.) Cody	Edlund, S.A.; Roncato-Spencer, C.	45	Harris, J.G.	2008		Braya purpurascens; Edlund, S.A.; 1987 | Braya glabella subsp. purpurascens; Harris, J.G.; 2008	Edlund & Roncato-Spencer	Edlund & Roncato-Spencer 45	Edlund & Roncato-Spencer 45 (CAN)	Namaycush L.: Edlund & Roncato-Spencer 45 (CAN)	1987-07-17	Nunavut	Kitikmeot	Victoria Island	Namaycush L.	Namaycush Lake, E of; near base camp, shallow system of N-S oriented drumlin ridges and intervening swales, composed of alkaline silty till	Well drained silty ridge crest.	primary	70.6667				-107.55													CAN							CAN 10053106	CAN 524319
Eudicot	Brassicaceae	Braya glabella subsp. pupurascens (R.Br.) Cody	Edlund, S.A.	148	Harris, J.G.	2008		Braya purpurascens; Edlund, S.A.; 1987 | Braya glabella subsp. purpurascens; Harris, J.G.; 2008	Edlund	Edlund 148	Edlund 148 (CAN)	Namaycush L.: Edlund 148 (CAN)	1987-07-19	Nunavut	Kitikmeot	Victoria Island	Namaycush L.	Namaycush Lake, E of; low centre polygon network with large berms between ponds developed on a bluff on the S side of a major river; Site 35	Well drained poorly vegetated sandy berms between polygons.	primary	70.6667				-107.55													CAN								CAN 524347
Eudicot	Brassicaceae	Braya glabella subsp. pupurascens (R.Br.) Cody	Edlund, S.A.	40	Sokoloff, P.C.	2018		Braya purpurascens; Edlund, S.A.; 1987 | Braya glabella subsp. purpurascens; Sokoloff, P.C.; 2018	Edlund	Edlund 40	Edlund 40 (CAN)	Namaycush L.: Edlund 40 (CAN)	1987-07-19	Nunavut	Kitikmeot	Victoria Island	Namaycush L.	Namaycush Lake, E of; low centre polygon network with large berms between ponds developed on a bluff on the S side of a major river; Site 35	Well drained poorly vegetated sandy berms between polygons.	primary	70.6667				-107.55													CAN							CAN 10008262	CAN 524348
Eudicot	Brassicaceae	Braya glabella subsp. pupurascens (R.Br.) Cody	Edlund, S.A.	43	Harris, J.G.	2008		Braya purpurascens; Edlund, S.A.; 1987 | Braya glabella subsp. purpurascens; Harris, J.G.;	Edlund	Edlund 43	Edlund 43 (CAN)	Namaycush L.: Edlund 43 (CAN)	1987-07-16	Nunavut	Kitikmeot	Victoria Island	Namaycush L.	Namaycush Lake, E of; moderately to well drained silty till slopes of, N-S trending drumlin ridge; Site 11	Well drained silt.	primary	70.6667				-107.55													CAN								CAN 527901
Eudicot	Brassicaceae	Braya glabella subsp. pupurascens (R.Br.) Cody	Edlund, S.A.	37	Sokoloff, P.C.	2017		Braya purpurascens; Edlund, S.A.; 1987 | Braya glabella subsp. purpurascens; Sokoloff, P.C.; 2017	Edlund	Edlund 37	Edlund 37 (CAN)	Namaycush L.: Edlund 37 (CAN)	1987-07-12	Nunavut	Kitikmeot	Victoria Island	Namaycush L.	Namaycush Lake, E of; N of base camp, S of major river partially stabilized dunes of, fine sand and some silt, sparsely vegetated; Site 29	Well drained raised semiactive aeolian surface.	primary	70.6667				-107.55													CAN								CAN 527902
Eudicot	Brassicaceae	Braya glabella subsp. pupurascens (R.Br.) Cody	Edlund, S.A.	385	Harris, J.G.	2008		Braya purpurascens; Edlund, S.A.; 1985 | Braya purpurascens | Braya glabella subsp. purpurascens; Harris, J.G.; 2008	Edlund	Edlund 385	Edlund 385 (CAN)	Tahiryuaq: Edlund 385 (CAN)	1982-07-17	Northwest Territories	Inuvik	Victoria Island	Tahiryuaq	Tahiryuak Lake [Tahiryuaq], SE of. Fluvial system with calcareous silt and gravel in narrow steep valley Loc. # 76	Well drained bouldery silt. Sparsely vegetated willow barrens.	primary	70.8				-111.883													CAN								CAN 489218
Eudicot	Brassicaceae	Braya glabella subsp. pupurascens (R.Br.) Cody	Edlund, S.A.	57	Sokoloff, P.C.	2016			Edlund	Edlund 57	Edlund 57 (CAN)	Burns L.: Edlund 57 (CAN)	1987-07-18	Northwest Territories	Inuvik	Victoria Island	Burns L.	[Central Victoria Island, ca. 45 km S of Burns Lake]. Geological Survey of Canada peat study location		primary	70.95				-110.05													CAN							CAN 10015149
Eudicot	Brassicaceae	Braya glabella subsp. pupurascens (R.Br.) Cody	Gillespie, L.J.; Saarela, J.M.; Doubt, J.; Bull, R.D.; Sokoloff, P.C.	9837	Gillespie, L.J.	2011		Braya glabella subsp. purpurascens	Gillespie et al.	Gillespie et al. 9837	Gillespie et al. 9837 (CAN, O)	Kuujjua R.: Gillespie et al. 9837 (CAN, O)	2010-07-15	Northwest Territories	Inuvik	Victoria Island	Kuujjua R.	Gentle slope below steep scree at base of large conical hill, E of "Fish Lake" on lower Kuujjua River, 17 km SE of Minto Inlet	Gentle slope below steep scree slope and cliff of summit, stony, mostly pale grey sedimentary rock; gravelly and small flat rocks	primary	71.2194				-116.334				5	113								CAN, O							CAN 10000265	CAN 598956
Eudicot	Brassicaceae	Braya glabella subsp. pupurascens (R.Br.) Cody	Edlund, S.A.	122	Edlund, S.A.	1986		Braya humilis; Edlund, S.A.; 1986 | Braya purpurascens; Elven, R.; 2003-05 | Braya humilis subsp. humilis; Harris, J.G.; 2008 | Braya glabella subsp. purpurascens; Harris, J.G.; 2008	Edlund	Edlund 122	Edlund 122 (CAN)	Minto Inl. (head): Edlund 122 (CAN)	1983-07-10	Northwest Territories	Inuvik	Victoria Island	Minto Inl. (head)	Head of Minto Inlet, deep 5 km long valley with broad modern gravelly flood plain & older raised terraces	On weakly alkaline materials. Well drained low, raised river terrace near tall, dense willow thickets. Tree-sized willow thickets along river channel.	primary	71.5667				-115.35													CAN							CAN 10053283 - mixed, with Braya humilis subsp. humilis	CAN 499618
Eudicot	Brassicaceae	Braya glabella subsp. pupurascens (R.Br.) Cody	Edlund, S.A.	101	Sokoloff, P.C.	2017		Braya purpurascens; Edlund, S.A.; 1987 | Braya glabella subsp. purpurascens; Sokoloff, P.C.; 2017	Edlund	Edlund 101	Edlund 101 (CAN)	Hadley Bay: Edlund 101 (CAN)	1986-07-15	Nunavut	Kitikmeot	Victoria Island	Hadley Bay	Hadley Bay, S [of], 2 flights of raised river terraces on the W side of Nanook River, 5 km from mouth of river; Site 18 (Base Camp)	Moderately drained river terrace. In Dryas-purple Saxifrage tundra. Primarily alkaline sand and gravel, carbonate plates and cobbles. Local bedrock (carbonate) outcrop.	primary	71.5667				-107.75													CAN							CAN 10053101	CAN 518568
Eudicot	Brassicaceae	Braya glabella subsp. pupurascens (R.Br.) Cody	Edlund, S.A.	13	Sokoloff, P.C.	2016			Edlund	Edlund 13	Edlund 13 (CAN)	Hadley Bay: Edlund 13 (CAN)	1986-07-04	Nunavut	Kitikmeot	Victoria Island	Hadley Bay	[W coast of Hadley Bay]	Marine washed till plain in bottom of a NS trending valley. Materials predominantly silty calcareous till with carbonate and gabbro casts. Platy shale fragments line the floodplain of streams that dissect the valley.	primary	72.0333				-108.5													CAN							CAN 10006588
Eudicot	Brassicaceae	Braya glabella subsp. pupurascens (R.Br.) Cody	Edlund, S.A.	326	Sokoloff, P.C.	2017		Braya purpurascens; Edlund, S.A.; 1987 | Braya glabella subsp. purpurascens; Sokoloff, P.C.; 2017	Edlund	Edlund 326	Edlund 326 (CAN)	Hadley Bay: Edlund 326 (CAN)	1986-08-09	Nunavut	Kitikmeot	Victoria Island	Hadley Bay	[Hadley Bay], Storkerson Peninsula, flat topped sand capped silty galciomarine deposit with steep, eroding edges, near Holocene marine limit; Site 110	At the edge of eroding silt.	primary	72.0917				-107.45													CAN								CAN 522736
Eudicot	Brassicaceae	Braya glabella subsp. pupurascens (R.Br.) Cody	Edlund, S.A.	337	Sokoloff, P.C.	2017		Braya purpurascens; Edlund, S.A.; 1987 | Braya glabella subsp. purpurascens; Sokoloff, P.C.; 2017	Edlund	Edlund 337	Edlund 337 (CAN)	Hadley Bay: Edlund 337 (CAN)	1986-08-09	Nunavut	Kitikmeot	Victoria Island	Hadley Bay	[Hadley Bay], W coast of S area of Storkerson Peninsula, fine sand and silt from high level glaciomarine deposit (ca 400' a.s.l.) near the Holocene marine limit	Moderately drained, recently eroded silt at the base of a steep slope.	primary	72.1833				-107.667													CAN								CAN 522732
Eudicot	Brassicaceae	Braya glabella subsp. pupurascens (R.Br.) Cody	Edlund, S.A.	300	Sokoloff, P.C.	2017		Braya purpurascens; Edlund, S.A.; 1987 | Braya glabella subsp. purpurascens; Sokoloff, P.C.; 2017	Edlund	Edlund 300	Edlund 300 (CAN)	Storkerson Pen.: Edlund 300 (CAN)	1986-08-08	Nunavut	Kitikmeot	Victoria Island	Storkerson Pen.	Storkerson Peninsula, E coast of peninsula, 25 km NE of Cape Geelmuyden. Site 95. At the Holocene marine limit; Site 95	Moderately drained gravelly sand on gentle slope. Alkaline gravelly sand at base of hill with linear boulder beach.	primary	72.3				-105.5					120								CAN								CAN 522185
Eudicot	Brassicaceae	Braya glabella subsp. pupurascens (R.Br.) Cody	Edlund, S.A.	148	Sokoloff, P.C.	2017			Edlund	Edlund 148	Edlund 148 (CAN)	Richard Collinson Inl.: Edlund 148 (CAN)	1982-07-08	Northwest Territories	Inuvik	Victoria Island	Richard Collinson Inl.	Prince Albert Peninsula		primary	72.5167				-115.7													CAN							CAN 10043360
Eudicot	Brassicaceae	Braya glabella subsp. pupurascens (R.Br.) Cody	Edlund, S.A.	181				Braya purpurascens; Edlund, S.A.; 1987	Edlund	Edlund 181	Edlund 181 (CAN)	Storkerson Pen.: Edlund 181 (CAN)	1986-07-23	Nunavut	Kitikmeot	Victoria Island	Storkerson Pen.	Storkerson Peninsula, North-Central, midslope on W facing side of a drumlin. silty alkaline till with large slabs of carbonate rock; Site 51	Moderate to well drained silty till on mid and upper slope. In Dryas barrens.	primary	72.7833				-106.233													CAN								CAN 521881
Eudicot	Brassicaceae	Braya glabella subsp. pupurascens (R.Br.) Cody	Edlund, S.A.	215	Harris, J.G.	2008		Draba corymbosa; Edlund, S.A.; 1987 | Braya thorild-wulffii | Braya glabella subsp. purpurascens; Harris, J.G.; 2008	Edlund	Edlund 215	Edlund 215 (CAN)	Storkerson Pen.: Edlund 215 (CAN)	1986-07-24	Nunavut	Kitikmeot	Victoria Island	Storkerson Pen.	Storkerson Peninsula, North-Central, midslope on W facing side of a drumlin. silty alkaline till with large slabs of carbonate rock; Site 51	Well drained crest of drumlin ridge. In Dryas barrens.	primary	72.7833				-106.233													CAN								CAN 522769
Eudicot	Brassicaceae	Braya glabella subsp. pupurascens (R.Br.) Cody	Edlund, S.A.	222	Harris, J.G.	2008		Braya thorild-wulfii; Edlund, S.A.; 1987 | Braya glabella subsp. purpurascens; Harris, J.G.; 2008	Edlund	Edlund 222	Edlund 222 (CAN)	Storkerson Pen.: Edlund 222 (CAN)	1986-07-25	Nunavut	Kitikmeot	Victoria Island	Storkerson Pen.	Storkerson Peninsula, N section of; silty sand, glacio-lacustrine deposit marking W extent of ice flow in Late Wisconsin times; Site 60	Well drained silty sand. In purple saxifrage barrens.	primary	72.8				-106.217													CAN								CAN 522669
Eudicot	Brassicaceae	Braya glabella subsp. pupurascens (R.Br.) Cody	Edlund, S.A.	185	Sokoloff, P.C.	2017		Braya purpurascens; Edlund, S.A.; 1987 | Braya glabella subsp. purpurascens; Sokoloff, P.C.; 2017	Edlund	Edlund 185	Edlund 185 (CAN)	Storkerson Pen.: Edlund 185 (CAN)	1986-07-24	Nunavut	Kitikmeot	Victoria Island	Storkerson Pen.	Storkerson Peninsula, North-Central, silty glaciofluvial silt and gravel over drumlinized alkaline till; Site 53	Moderate to well drained silt. In Dryas-Salix barrens, 20% vegetation cover.	primary	72.8167				-106.2													CAN								CAN 521849
Eudicot	Brassicaceae	Braya glabella subsp. pupurascens (R.Br.) Cody	Edlund, S.A.	90	Sokoloff, P.C.	2017		Braya purpurascens; Edlund, S.A.; 1985 | Braya glabella subsp. purpurascens; Sokoloff, P.C.; 2017	Edlund	Edlund 90	Edlund 90 (CAN)	Natkusiak Pen.: Edlund 90 (CAN)	1982-07-03	Northwest Territories	Inuvik	Victoria Island	Natkusiak Pen.	Natkusiak Peninsula, marine reworked calcareous silty till and carbonate bedrock	Well drained silty till. In Dryas-purple saxifrage barrens.	primary	72.9833				-109.95													CAN								CAN 486634
Eudicot	Brassicaceae	Braya glabella subsp. pupurascens (R.Br.) Cody	Edlund, S.A.	127	Sokoloff, P.C.	2017		Braya purpurascens; Edlund, S.A.; 1985 | Braya purpurascens | Braya glabella subsp. purpurascens; Sokoloff, P.C.; 2017	Edlund	Edlund 127	Edlund 127 (CAN)	Natkusiak Pen.: Edlund 127 (CAN)	1982-07-06	Northwest Territories	Inuvik	Victoria Island	Natkusiak Pen.	Natkusiak Peninsula, marine reworked calcareous silty till and carbonate bedrock	Well drained turfy mound around lemming burrow.	primary	72.9833				-109.95													CAN							CAN 10053081	CAN 486635
Eudicot	Brassicaceae	Braya glabella subsp. pupurascens (R.Br.) Cody	Beschel, R.E.	13481	Harris, J.G.	1984		Braya glabella | Braya glabella var. purpurascens; Harris, J.G.; 1984 | Braya glabella var. purpurascens; Elven, R.; 2003	Beschel	Beschel 13481	Beschel 13481 (CAN)	Cambridge Bay: Beschel 13481 (CAN)	1962-09-04	Nunavut	Kitikmeot	Victoria Island	Cambridge Bay	Cambridge Bay, airstrip siding	Open plain	secondary	69.1067				-105.123				2000		Saarela, J.M.	2019-05-07		Nunavut, Victoria Island, Cambridge Bay. Primary coordinates on label (69° 7' N, 105° W) are imprecise.	Canadian Geographical Names Data Base (CGND)	NAD83		CAN								CAN 295494
Eudicot	Brassicaceae	Braya glabella subsp. pupurascens (R.Br.) Cody	Stephens, H.A.	1034	Sokoloff, P.C.	2017		Braya glabella subsp. purpurascens; Sokoloff, P.C.; 2017 | Braya purpurascens;	Stephens	Stephens 1034	Stephens 1034 (CAN, KSTC)	Cambridge Bay: Stephens 1034 (CAN, KSTC)	1962-07-13	Nunavut	Kitikmeot	Victoria Island	Cambridge Bay	Cambridge Bay, W of bridge		secondary	69.1139				-105.053				3000		Saarela, J.M.	2019-05-09		unavut, Victoria Island, Cambridge Bay. It is unclear which bridge the collection site refers to; uncertainty of 3000 m covers the area between town and the first bridge on the road to Mt. Pelly.	Canadian Geographical Names Data Base (CGND)	NAD83		CAN, KSTC								CAN 273773
Eudicot	Brassicaceae	Braya glabella subsp. pupurascens (R.Br.) Cody	Stephens, H.A.	950	Sokoloff, P.C.	2017		Braya glabella subsp. purpurascens; Sokoloff, P.C.; 2017 | Braya glabella | Braya purpurascens;	Stephens	Stephens 950	Stephens 950 (CAN, KSTC)	Cambridge Bay: Stephens 950 (CAN, KSTC)	1962-07-05	Nunavut	Kitikmeot	Victoria Island	Cambridge Bay	Cambridge Bay, NE of hospital	Dry hillside.	secondary	69.1139				-105.053				1000		Saarela, J.M.	2019-04-02		Nunavut, Victoria Island, Cambridge Bay	Canadian Geographical Names Data Base (CGND)	NAD83		CAN, KSTC								CAN 273775
Eudicot	Brassicaceae	Braya glabella subsp. pupurascens (R.Br.) Cody	Stephens, H.A.	1014	Porsild, A.E.				Stephens	Stephens 1014	Stephens 1014 (KSTC)	Cambridge Bay: Stephens 1014 (KSTC)	1962-07-10	Nunavut	Kitikmeot	Victoria Island	Cambridge Bay	Cambridge Bay		secondary	69.1139				-105.053				1000		Saarela, J.M.	2019-04-26		Nunavut, Victoria Island, Cambridge Bay.	Canadian Geographical Names Data Base (CGND)	NAD83		KSTC
Eudicot	Brassicaceae	Braya glabella subsp. pupurascens (R.Br.) Cody	Polunin, N.	s.n.	Sokoloff, P.C.	2019		Braya glabella subsp. purpurascens+P5797; Sokoloff, P.C.; 2019	Polunin	Polunin s.n.	Polunin s.n. (CAN)	Cambridge Bay: Polunin s.n. (CAN)	1947-08-24	Nunavut	Kitikmeot	Victoria Island	Cambridge Bay	Cambridge Bay, within one mile of station.		secondary	69.1177	69	7	3.57	-105.056	105	3	20.16	3000		Sokoloff, P.C.	2019-01-21		Nunavut, Victoria Island, Cambridge Bay: geographic centre of Cambridge Bay	Google Earth	WGS84		CAN							CAN
Eudicot	Brassicaceae	Braya glabella subsp. pupurascens (R.Br.) Cody	Porsild, A.E.	17195	Sokoloff, P.C.	2017		Braya glabella var. purpurascens; Harris, J.G.; 1984-07 | Braya purpurascens; Porsild, A.E. | Braya glabella subsp. purpurascens; Sokoloff, P.C.; 2017	Porsild	Porsild 17195	Porsild 17195 (CAN)	Read Is.: Porsild 17195 (CAN)	1949-07-27	Nunavut	Kitikmeot	Read Island	Read Is.	Read Island off S coast of Wollaston Peninsula		secondary	69.2014				-113.867				3000		Saarela, J.M.	2018-09-26		Nunavut: Read Island	Canadian Geographical Names Data Base (CGND)	NAD83		CAN								CAN 127801
Eudicot	Brassicaceae	Braya glabella subsp. pupurascens (R.Br.) Cody	Jenness, D.	413				Braya purpurascens;	D. Jenness	D. Jenness 413	D. Jenness 413 (CAN)	Wollaston Pen.: D. Jenness 413 (CAN)	1915-08	Nunavut	Kitikmeot	Victoria Island	Wollaston Pen.	Wollaston Land [Wollaston Peninsula]		secondary	69.4439				-115.699				80000		Saarela, J.M.	2019-11-06		Region: Kitikmeot; Site Name: Wollaston Peninsula (formerly Wollaston Land); Site Type: Peninsula; Notes: Collection date recorded as August 1915 (no specific date indicated on label). According to a hand drawn map in Jenness (1922: 126), in August 1915 Diamond Jenness travelled on Wollaston Peninsula from just northeast of Read Island westwards to a point just southeast of Cape Baring. Point geo…	Google Earth	WGS84	Earlier georeference: 69.766667, -115.2667. Extent 90000 m. Region: Kitikmeot; Site Name: Wollaston Peninsula (formerly Wollaston Land); Site Type: Peninsula; Notes: Note that part (approx. the northern 25%) of Wollaston Peninsula lies in Northwest Territories (Inuvik region). Estimated extent = 90 km; Source: Atlas of Canada, Natural Resources Canada at http://atlas.nrcan.gc.ca (Georef. by P. Wi…	CAN							CAN 10053085	CAN 64186
Eudicot	Brassicaceae	Braya glabella subsp. pupurascens (R.Br.) Cody	Porsild, A.E.	17218	Harris, J.G.	1984			Porsild	Porsild 17218	Porsild 17218 (CAN)	Wollaston Pen. (NW): Porsild 17218 (CAN)	1949-07-27	Northwest Territories	Inuvik	Victoria Island	Wollaston Pen. (NW)	Wollaston Penininsula, lake in NW part		secondary	70				-116.15				40000	244	Wise, P.	2011-03-17		Site Name: NW section of Wollaston Peninsula. Georeferenced for the approx. geographical centre of the NW quarter of the peninsula, which falls on the Nunavut (Kitikmeot region) and Northwest Territories (Inuvik region) border; Source: Atlas of Canada, Natural Resources Canada at http://atlas.nrcan.gc.ca/site/english/maps/topo/map (P. Wise, 3/17/2011)				CAN							CAN 10053114	CAN 127800
Eudicot	Brassicaceae	Braya glabella subsp. pupurascens (R.Br.) Cody	Edlund, S.A.	53	Harris, J.G.	2008		Braya purpurascens; Edlund, S.A.; 1985 | Braya thorild-wulffii; Elven, R.; 2003-05 | Braya glabella subsp. purpurascens; Harris, J.G.; 2008	Edlund	Edlund 53	Edlund 53 (CAN)	Cape Wollaston: Edlund 53 (CAN)	1982-06-29	Northwest Territories	Inuvik	Victoria Island	Cape Wollaston	Cape Wollaston	Moderately drained till. Major marine silt and clay deposit over calcareous till.	secondary	71.1172				-118.069				2000		Saarela, J.M.	2019-05-14		Northwest Territories, Victoria Island, Cape Wollaston. Primary coordinates (70 40 N, 114 32 W) mark a site on the north side of Prince Albert Sound, not at Cape Wollaston as described and mapped (red dot) on the sheet.	Canadian Geographical Names Data Base (CGND)	NAD83		CAN							CAN 10053046	CAN 486626
Eudicot	Brassicaceae	Braya glabella subsp. pupurascens (R.Br.) Cody	Edlund, S.A.	53	Harris, J.G.	2008	Braya glabella subsp. purpurascens, Harris, James G.; 2008 | Braya thorild-wulfii; Elven, Reidar; 2003-05	Braya purpurascens; Edlund, S.A.; 1985 | Braya thorild-wulffii; Elven, R.; 2003-05 | Braya glabella subsp. purpurascens; Harris, J.G.; 2008	Edlund	Edlund 53	Edlund 53 (CAN)	Cape Wollaston: Edlund 53 (CAN)	1982-06-29	Northwest Territories	Inuvik	Victoria Island	Cape Wollaston	Cape Wollaston	Moderately drained till. Major marine silt and clay deposit over calcareous till.	secondary	71.1172				-118.069				2000		Saarela, J.M.	2019-05-14		Northwest Territories, Victoria Island, Cape Wollaston. Primary coordinates (70 40 N, 114 32 W) mark a site on the north side of Prince Albert Sound, not at Cape Wollaston as described and mapped (red dot) on the sheet.	Canadian Geographical Names Data Base (CGND)	NAD83		CAN							CAN 10053046 - mixed, with Braya thorild wulfii	CAN 486626
Eudicot	Brassicaceae	Braya glabella subsp. pupurascens (R.Br.) Cody	Porsild, A.E.	17493A	Sokoloff, P.C.	2017		Braya glabella subsp. purpurascens; Sokoloff, P.C.; 2017 | Braya glabella var. purpurascens | Braya purpurascens; Porsild, A.E.; 1949	Porsild	Porsild 17493A	Porsild 17493A (CAN)	Walker Bay: Porsild 17493A (CAN)	1949-08-25	Northwest Territories	Inuvik	Victoria Island	Walker Bay	Walker Bay	Dry rocky slopes.	secondary	71.6172	71	36	13	-117.869	117	50	44	5000		Saarela, J.M.	2019-05-13		Northwest Territories, Victoria Island, Walker Bay, Fort Collinson, Walker Bay. Fort Collinson at the head of Walker Bay is the site of a former Hudson Bay post. Primary coordinates ("approx. 71° 36' N 118° 0' W") place the site in Walker Bay.	Canadian Geographical Names Data Base (CGND)	NAD83	Original label coordinates place colelction in the bay (71 36, 118 00)	CAN								CAN 127794
Eudicot	Brassicaceae	Braya glabella subsp. pupurascens (R.Br.) Cody	Porsild, A.E.	17493B	Harris, J.G.	1984-07		Braya glabella var. purpurascens; Harris, J.G.; 1984-07 | Braya purpurascens; Porsild, A.E.; 1949 | Braya glabella var. purpurascens; Elven, R.; 2003 | Braya glabella subsp. purpurascens; Saarela, J.M.; 2018; taxonomic update without examination	Porsild	Porsild 17493B	Porsild 17493B (CAN)	Walker Bay: Porsild 17493B (CAN)	1949-08-25	Northwest Territories	Inuvik	Victoria Island	Walker Bay	Walker Bay	Dry rocky slopes.	secondary	71.6172	71	36	13	-117.869	117	50	44	5000		Saarela, J.M.	2019-05-13		Northwest Territories, Victoria Island, Walker Bay, Fort Collinson, Walker Bay. Fort Collinson at the head of Walker Bay is the site of a former Hudson Bay post. Primary coordinates ("approx. 71° 36' N 118° 0' W") place the site in Walker Bay.	Canadian Geographical Names Data Base (CGND)	NAD83	Original label coordinates place colelction in the bay (71 36, 118 00)	CAN								CAN 127796
Eudicot	Brassicaceae	Braya glabella subsp. pupurascens (R.Br.) Cody	Oldenburg, M.E.	54-237	Saarela, Jeffery M.	08-01-2020 image!		Braya purpurascens; Oldenburg, M.E. | Braya glabella subsp. purpurascens; Saarela, Jeffery M.; 08-01-2020 image!	Oldenburg	Oldenburg 54-237	Oldenburg 54-237 (GH)	Prince Albert Pen.: Oldenburg 54-237 (GH)	1954-08-08 - 1954-08-09	Northwest Territories	Inuvik	Victoria Island	Prince Albert Pen.	"Yellow Lake"		secondary	72.2335				-117.169				30000		Saarela, J.M.	2018-11-16		Area of small lakes east of Deans Dundas Bay in the general location indicated "Sta. 10" [station 10] on specimen labels. Estimated extent covers numerous lakes in the area.	Google Earth Pro	WGS84		GH
Eudicot	Brassicaceae	Braya humilis (C.A.Mey.) B.L.Rob. subsp. humilis	Gillespie, L.J.; Saarela, J.M.; Consaul, L.L.; Bull, R.D.	7562	Sokoloff, P.C.	2017		Braya humilis subsp. humilis; Sokoloff, P.C.; 2017 | Braya humilis; Elven, R.; 2009	Gillespie et al.	Gillespie et al. 7562	Gillespie et al. 7562 (CAN)	Oterkvik Pt.: Gillespie et al. 7562 (CAN)	2008-07-05	Nunavut	Kitikmeot	Victoria Island	Oterkvik Pt.	Oterkvik Point vicinity, region SW of camp, ca. 9 km N of Coronation Gulf coast, 12 km N of point	Flat dry Dryas-sedge tundra.	primary	68.5928				-112.595					40‒50						WGS84		CAN								CAN 592736
Eudicot	Brassicaceae	Braya humilis (C.A.Mey.) B.L.Rob. subsp. humilis	Gillespie, L.J.; Saarela, J.M.; Consaul, L.L.; Bull, R.D.	7561	Sokoloff, P.C.	2017		Braya humilis subsp. humilis; Sokoloff, P.C.; 2017 | Braya glabella subsp. glabella; Elven, R.; 2009	Gillespie et al.	Gillespie et al. 7561	Gillespie et al. 7561 (CAN)	Oterkvik Pt.: Gillespie et al. 7561 (CAN)	2008-07-05	Nunavut	Kitikmeot	Victoria Island	Oterkvik Pt.	Oterkvik Point vicinity, region SW of camp, ca. 9 km N of Coronation Gulf coast, 12 km N of point	Flat dry Dryas-sedge tundra.	primary	68.5928				-112.595					40‒50						WGS84		CAN								CAN 592737
Eudicot	Brassicaceae	Braya humilis (C.A.Mey.) B.L.Rob. subsp. humilis	Gillespie, L.J.; Saarela, J.M.; Consaul, L.L.; Bull, R.D.	7887	Sokoloff, P.C.	2017		Braya humilis subsp. humilis; Sokoloff, P.C.; 2017 | Braya humilis; Elven, R.; 2009	Gillespie et al.	Gillespie et al. 7887	Gillespie et al. 7887 (ALA, CAN, MO, O)	Johansen Bay: Gillespie et al. 7887 (ALA, CAN, MO, O)	2008-07-13	Nunavut	Kitikmeot	Victoria Island	Johansen Bay	Johansen Bay, 18 km ENE of main coastal airstrip, Nakoyoktok River at outflow of large unnamed lake	Hummocky Dryas-willow-sedge tundra; dark grey igneous rock.	primary	68.6569				-110.708					20‒30						WGS84		ALA, CAN, MO, O		ALA						CAN 592848
Eudicot	Brassicaceae	Braya humilis (C.A.Mey.) B.L.Rob. subsp. humilis	Gillespie, L.J.; Saarela, J.M.; Consaul, L.L.; Bull, R.D.	7663	Sokoloff, P.C.	2012		Braya humilis subsp. humilis; Sokoloff, P.C.; 2017 | Braya humilis; Elven, R.; 2009	Gillespie et al.	Gillespie et al. 7663	Gillespie et al. 7663 (CAN, MO)	Oterkvik Pt.: Gillespie et al. 7663 (CAN, MO)	2008-07-07	Nunavut	Kitikmeot	Victoria Island	Oterkvik Pt.	Oterkvik Point vicinity, site NE of camp, about 21 km N of coast at Coronation Gulf, 24 km NNE of point	Low rocky ridge between two lakes. South-facing steep rocky slope.	primary	68.7133				-112.502					150						WGS84		CAN, MO							CAN 10000266	CAN 592282
Eudicot	Brassicaceae	Braya humilis (C.A.Mey.) B.L.Rob. subsp. humilis	Gillespie, L.J.; Saarela, J.M.; Consaul, L.L.; Bull, R.D.	8224	Sokoloff, P.C.	2017		Braya humilis subsp. humilis; Sokoloff, P.C.; 2017 | Braya humilis; Elven, R.; 2009	Gillespie et al.	Gillespie et al. 8224	Gillespie et al. 8224 (CAN, MO, O)	Sinclair Cr.: Gillespie et al. 8224 (CAN, MO, O)	2008-07-22	Nunavut	Kitikmeot	Victoria Island	Sinclair Cr.	Approximately 2 km S of Sinclair Creek North Warning System site (abandoned DEW-line site)	On raised centre of polygon in Dryas-sedge tundra. 20-30% ground cover; moist sandy silt with salt crust.	primary	68.7431				-109.104					70						WGS84		CAN, MO, O								CAN 592879
Eudicot	Brassicaceae	Braya humilis (C.A.Mey.) B.L.Rob. subsp. humilis	Gillespie, L.J.; Saarela, J.M.; Consaul, L.L.; Bull, R.D.	8319	Sokoloff, P.C.	2017		Braya humilis subsp. humilis; Sokoloff, P.C.; 2017 | Braya humilis; Elven, R.; 2009	Gillespie et al.	Gillespie et al. 8319	Gillespie et al. 8319 (ALA, CAN, MO, O)	Sinclair Cr.: Gillespie et al. 8319 (ALA, CAN, MO, O)	2008-07-23	Nunavut	Kitikmeot	Victoria Island	Sinclair Cr.	Vicinity of the Sinclair Creek North Warning System site (abandoned DEW-line site)	Abandoned road; sandy-gravel substrate.	primary	68.7514				-109.106					75						WGS84		ALA, CAN, MO, O		ALA						CAN 592917
Eudicot	Brassicaceae	Braya humilis (C.A.Mey.) B.L.Rob. subsp. humilis	Gillespie, L.J.; Saarela, J.M.; Consaul, L.L.; Bull, R.D.	8413	Sokoloff, P.C.	2017		Braya humilis subsp. humilis; Sokoloff, P.C.; 2017 | Braya humilis; Elven, R.; 2009	Gillespie et al.	Gillespie et al. 8413	Gillespie et al. 8413 (CAN)	Cambridge Bay: Gillespie et al. 8413 (CAN)	2008-07-26	Nunavut	Kitikmeot	Victoria Island	Cambridge Bay	Cambridge Bay, at N edge of town	Dry tundra.	primary	69.1164				-105.055					~10						WGS84		CAN								CAN 592886
Eudicot	Brassicaceae	Braya humilis (C.A.Mey.) B.L.Rob. subsp. humilis	Bennett, B.A.	14-0304	Bennett, B.A.	2014-07			Bennett	Bennett 14-0304	Bennett 14-0304 (UAAH)	Cambridge Bay: Bennett 14-0304 (UAAH)	2014-07-15	Nunavut	Kitikmeot	Victoria Island	Cambridge Bay	Cambridge Bay, W of town	Disturbed gravel roadside with Draba glabella.	primary	69.1171				-105.062					11								UAAH
Eudicot	Brassicaceae	Braya humilis (C.A.Mey.) B.L.Rob. subsp. humilis	Bennett, B.A.; McLennan, D.; Mackenzie, W.; Meidinger, D.; Turner, D.	13-0264	Bennett, B.A.	2013-07			Bennett et al.	Bennett et al. 13-0264	Bennett et al. 13-0264 (BABY, CHARS, DAO, MO, UBC)	Cambridge Bay: Bennett et al. 13-0264 (BABY, CHARS, DAO, MO, UBC)	2013-07-16	Nunavut	Kitikmeot	Victoria Island	Cambridge Bay	Cambridge Bay, 1.3 km N along the water road	Disturbed roadside mud limestone based with Braya glabella, Draba cinerea, and Poa glauca.	primary	69.134				-105.058					8								BABY, CHARS, DAO, MO, UBC					BABY-08407						chars
Eudicot	Brassicaceae	Braya humilis (C.A.Mey.) B.L.Rob. subsp. humilis	Eriksen, B.; Levesque, E.; Parker, C.L.	985	Elven, R.	2004-10-18		Torularia humilis subsp. arctica; Elven, R.; 2004-10-18;	Eriksen et al.	Eriksen et al. 985	Eriksen et al. 985 (ALA)	Falaise Bay: Eriksen et al. 985 (ALA)	1999-07-24	Nunavut	Kitikmeot	Victoria Island	Falaise Bay	Wollaston Peninsula, vic. Falaise Bay, 15 km inland from coast	vic. of lake	primary	69.33				-114.83				3615		Batten, A.R.	2004-10-18	not recorded		unknown			ALA		ALA 33227
Eudicot	Brassicaceae	Braya humilis (C.A.Mey.) B.L.Rob. subsp. humilis	Edlund, S.A.	220	Harris, J.G.	2008		Braya humilis; Edlund, S.A.; 1985 | Neotorularia humilis; Elven, R.; 2003-05 | Braya humilis subsp. humilis; Harris, J.G.; 2008	Edlund	Edlund 220	Edlund 220 (CAN)	Mt. Bumpus: Edlund 220 (CAN)	1982-07-10	Nunavut	Kitikmeot	Victoria Island	Mt. Bumpus	Mt. Bumpus, sand and gravel of major morainal system and silty till plain	Dry to moderately drained silty till.	primary	69.4833				-112.05													CAN							CAN 10053296	CAN 486642
Eudicot	Brassicaceae	Braya humilis (C.A.Mey.) B.L.Rob. subsp. humilis	Gillespie, L.J.; Saarela, J.M.; Doubt, J.; Bull, R.D.; Sokoloff, P.C.	9571	Gillespie, L.J.	2011		Braya humilis subsp. humilis; Gillespie, L.J.; 2011	Gillespie et al.	Gillespie et al. 9571	Gillespie et al. 9571 (CAN, O)	Boot Inl.: Gillespie et al. 9571 (CAN, O)	2010-07-09	Northwest Territories	Inuvik	Victoria Island	Boot Inl.	Small conical hill E of small round lake (~1 km diameter) ca. 4 km N of Boot Inlet on N side of Minto Inlet	Dry river bed, cobble-stone flooded in spring.	primary	71.5105				-117.338				20	80‒90								CAN, O							CAN 10000269	CAN 598918
Eudicot	Brassicaceae	Braya humilis (C.A.Mey.) B.L.Rob. subsp. humilis	Gillespie, L.J.; Saarela, J.M.; Doubt, J.; Bull, R.D.; Sokoloff, P.C.	10170	Sokoloff, P.C.	2017		Braya humilis; Gillespie, L.J.; 2011	Gillespie et al.	Gillespie et al. 10170	Gillespie et al. 10170 (CAN)	Minto Inl. (head): Gillespie et al. 10170 (CAN)	2010-07-23	Northwest Territories	Inuvik	Victoria Island	Minto Inl. (head)	8 km NE of Minto Inlet in valley at small river that feeds into head of inlet (Minto GEM Camp - 2010)	Cobble floodplain on N side of river	primary	71.563				-115.379				20	25								CAN							CAN 10000267	CAN 598276
Eudicot	Brassicaceae	Braya humilis (C.A.Mey.) B.L.Rob. subsp. humilis	Edlund, S.A.	122	Edlund, S.A.	1985		Braya humilis; Edlund, S.A.; 1985	Edlund	Edlund 122	Edlund 122 (CAN)	Minto Inl. (head): Edlund 122 (CAN)	1983-07-10	Northwest Territories	Inuvik	Victoria Island	Minto Inl. (head)	Minto Inlet [Head of], raised fluvial terraces parallel modern floodplain of a sheltered valley; Loc 268	Moderate organic sand under open willow thickets.	primary	71.5667				-115.35													CAN								CAN 487433
Eudicot	Brassicaceae	Braya humilis (C.A.Mey.) B.L.Rob. subsp. humilis	Edlund, S.A.	122	Edlund, S.A.	1986		Braya humilis; Edlund, S.A.; 1986 | Braya purpurascens; Elven, R.; 2003-05 | Braya humilis subsp. humilis; Harris, J.G.; 2008 | Braya glabella subsp. purpurascens; Harris, J.G.; 2008	Edlund	Edlund 122	Edlund 122 (CAN)	Minto Inl. (head): Edlund 122 (CAN)	1983-07-10	Northwest Territories	Inuvik	Victoria Island	Minto Inl. (head)	Head of Minto Inlet, deep 5 km long valley with broad modern gravelly flood plain & older raised terraces	On weakly alkaline materials. Well drained low, raised river terrace near tall, dense willow thickets. Tree-sized willow thickets along river channel.	primary	71.5667				-115.35													CAN							CAN 10053283 - mixed, with Braya glabella subsp. purpurascens	CAN 499618
Eudicot	Brassicaceae	Braya humilis (C.A.Mey.) B.L.Rob. subsp. humilis	Jenness, D.	411	Harris, J.G.	2003-05		Neotorularia humilis | Braya alpina | Braya humilis subsp. arctica; Porsild, A.E.; 1954 | Braya humilis var. humilis; Harris, J.G.; 1984-08 | Braya glabella;	D. Jenness	D. Jenness 411	D. Jenness 411 (CAN)	Wollaston Pen.: D. Jenness 411 (CAN)	1915-07	Nunavut	Kitikmeot	Victoria Island	Wollaston Pen.	Wollaston Land [Wollaston Peninsula]		secondary	69.5824				-113.343				15000		Saarela, J.M.	2019-11-05		Region: Kitikmeot; Site Name: Wollaston Peninsula (formerly Wollaston Land); Site Type: Peninsula; Notes: According to a hand drawn map in Jenness (1922: 126), Diamond Jenness spent the month of July 1915 in the vicinity of Lake Angmaloktok (officially named Ammalurtuq Lake). Point georeferenced is on the south side of this lake and the estimated extent covers the area travelled that month.	Google Earth	WGS84	Earlier georeference: 69.766667, -115.2667. Extent 90000 m. Region: Kitikmeot; Site Name: Wollaston Peninsula (formerly Wollaston Land); Site Type: Peninsula; Notes: Note that part (approx. the northern 25%) of Wollaston Peninsula lies in Northwest Territories (Inuvik region). Estimated extent = 90 km; Source: Atlas of Canada, Natural Resources Canada at http://atlas.nrcan.gc.ca (Georef. by P. Wi…	CAN							CAN 10053288	CAN 64122
Eudicot	Brassicaceae	Braya humilis (C.A.Mey.) B.L.Rob. subsp. humilis	Oldenburg, M.E.	45-1688	Rollins, Reed C.	1992		Braya humilis; Rollin, R.C.; 1992	Oldenburg	Oldenburg 45-1688	Oldenburg 45-1688 (GH)	Ulukhaktok: Oldenburg 45-1688 (GH)	1945-08-12	Northwest Territories	Inuvik	Victoria Island	Ulukhaktok	Holman Island Post [old Holman town site on west side of Kings Bay].		secondary	70.7353	70	44		-117.749	117	44		1000		Saarela, J.M.	2019-05-13		Northwest Territories, Victoria Island, old Holman site on east side of Kings Bay.	Google Earth	WGS84		GH
Eudicot	Brassicaceae	Braya humilis (C.A.Mey.) B.L.Rob. subsp. humilis	Porsild, A.E.	17291	Sokoloff, P.C.	2017		Braya humilis subsp. humilis; Sokoloff, P.C.; 2017 | Braya humilis;	Porsild	Porsild 17291	Porsild 17291 (ALTA, CAN)	Ulukhaktok: Porsild 17291 (ALTA, CAN)	1949-07-28	Northwest Territories	Inuvik	Victoria Island	Ulukhaktok	Vicinity of Holman Island [Ulukhaktok] trading post	Dry, gravelly slope.	secondary	70.7358				-117.769				2000		Wise, P.	2011-03-15		Region: Inuvik; Site Name: Ulukhaktok, Victoria Island; Site Type: Hamlet; Notes: Holman Island almost certainly refers to the hamlet of Holman, frequently referred to as Holman Island, rather than the offshore island of the same name. holman was the site of a Hudson's Bay trading post, exact site not determined. Holman was renamed Ulukhaktok in 2006; Source: Google Earth (Georef. notes for CAN 1…	Google Earth	WGS84		ALTA, CAN			ALTA VP 29804					CAN 127789
Eudicot	Brassicaceae	Braya humilis (C.A.Mey.) B.L.Rob. subsp. humilis	Porsild, A.E.	17292	Sokoloff, P.C.	2017		Braya humilis subsp. humilis; Sokoloff, P.C.; 2017 | Neotorularia humilis | Braya humilis var. humilis; Harris, J.G.; 1984-08 | Braya humilis subsp. arctica; Porsild, A.E.; 1954 | Braya humilis; Porsild, A.E.; 1949	Porsild	Porsild 17292	Porsild 17292 (CAN)	Ulukhaktok: Porsild 17292 (CAN)	1949-08-08	Northwest Territories	Inuvik	Victoria Island	Ulukhaktok	Vicinity of Holman Island [Ulukhaktok] trading post	Dry, gravelly slope.	secondary	70.7358				-117.769				2000		Wise, P.	2011-03-15		Region: Inuvik; Site Name: Ulukhaktok, Victoria Island; Site Type: Hamlet; Notes: Holman Island almost certainly refers to the hamlet of Holman, frequently referred to as Holman Island, rather than the offshore island of the same name. holman was the site of a Hudson's Bay trading post, exact site not determined. Holman was renamed Ulukhaktok in 2006; Source: Google Earth (Georef. notes for CAN 1…	Google Earth	WGS84		CAN								CAN 127790
Eudicot	Brassicaceae	Braya humilis (C.A.Mey.) B.L.Rob. subsp. humilis	Edlund, S.A.	862	Harris, J.G.	2017		Braya humilis; Edlund, S.A.; 1985 | Neotorularia humilis | Braya humilis subsp. humilis; Harris, J.G.; 2008	Edlund	Edlund 862	Edlund 862 (CAN)	Ulukhaktok: Edlund 862 (CAN)	1982-08-13	Northwest Territories	Inuvik	Victoria Island	Ulukhaktok	Holman [Ulukhaktok], sandy beach deposits with shallow lakes NW of town near sand quarry	Moderately drained disturbed organics mounded up to drain lake.	secondary	70.7367				-117.772				2000		Saarela, J.M.	2019-05-13		Northwest Territories, Victoria Island, Ulukhaktok (formerly Holman/Holman Island). Primary coordinates on label (70° 43' N 117° 43' W) are imprecise, marking a site ca. 2.5 km south of Holman [Ulukhaktok].	Canadian Geographical Names Data Base (CGND)	NAD83		CAN							CAN 10053282	CAN 485261
Eudicot	Brassicaceae	Braya thorild-wulffii Ostenf. subsp. thorild-wulffii	Gillespie, L.J.; Saarela, J.M.; Doubt, J.; Bull, R.D.; Sokoloff, P.C.	10074	Gillespie, L.J.	2011		Braya thorild-wulffii subsp. thorild-wulffii;	Gillespie et al.	Gillespie et al. 10074	Gillespie et al. 10074 (ALA, ari, CAN, O)	Minto Inl. (head): Gillespie et al. 10074 (ALA, ari, CAN, O)	2010-07-21	Northwest Territories	Inuvik	Victoria Island	Minto Inl. (head)	Flat to gently sloping plateau E of junction of 3 rivers 6 km NE of head of Minto Inlet	Dry stony silt mud boils, mostly (or irregular polygon); bare; Dryas in depression between.	primary	71.606				-115.447				4	210								ALA, ari, CAN, O		ALA		ari			CAN 10000251	CAN 598957
Eudicot	Brassicaceae	Braya thorild-wulffii Ostenf. subsp. thorild-wulffii	Edlund, S.A.	424	Elven, R.	2003-05		Braya purpurascens; Edlund, S.A.; 1985 | Braya thorild-wulffii; Elven, R.; 2003-05 | Braya glabella subsp. purpurascens; Harris, J.G.; 2008 | Braya thorild-wulffii subsp. thorild-wulffii; Sokoloff, P.C.; 2017	Edlund	Edlund 424	Edlund 424 (CAN)	Peel Pt.: Edlund 424 (CAN)	1982-07-18	Northwest Territories	Inuvik	Victoria Island	Peel Pt.	Prince Albert Peninsula, northern most area, near Peel Point; Site 97	Well drained silty till.	secondary	73.3692				-114.711				2000		Saarela, J.M.	2019-05-16		Northwest Territories, Victoria Island, Peel Point area. Primary coordinates are imprecise (73° 22' N 114° 45' W) placing the site offshore in the marine environment.	Google Earth	WGS84		CAN							CAN 10053178	CAN 489201
Eudicot	Brassicaceae	Braya thorild-wulffii subsp. glabrata	Stretton, W.D.	18	G.A. Mulligan and/or S.I. Warwick				Stretton	Stretton 18	Stretton 18 (DAO)	Namaycush L.: Stretton 18 (DAO)	1959-07-13	Northwest Territories	Inuvik	Victoria Island	Namaycush L.	[ca. 26 km WSW of Namaycush Lake]		primary (?)	70.6667				-107.383													DAO
[truncated: 6,401 more rows]
[truncated: 29 more columns]
