# Supplementary material for: Vascular plants of Victoria Island (Northwest Territories and Nunavut, Canada): a specimen-based study of an Arctic flora
Source: PhytoKeys. 2020 Mar 6;141:1–330. doi: 10.3897/phytokeys.141.48810 (PMC7070024; doi:10.3897/phytokeys.141.48810)
Supplement: Supplementary material 3 [file phytokeys-141-001-s003.xlsx]

## Sheet: Table
				Main collecting sites									Territory		CAVM subzones on Nunavut part of Victoria I.					CAVM subzones on VI		Ecological Regions of the NWT							Taxon rank	Total number of collections for this species on Victoria Island
	Clade	Family	Taxon	Cambridge Bay	Johansen Bay (inc. Murray Point)	Ovayok Territorial Park	Oterkvik Point	Sinclair Creek	Ulukhaktok	Head of Minto Inlet	Boot Inlet	Kuujjua River	Northwest Territories	Nunavut	C-northern part	C-southern part	D	D-East of Wellington Bay	D-West of Wellington Bay	C	D	West Prince Albert Lowland MA	West Prince Albert Upland MA	East Prince Albert Plain MA	Shaler Mountains MA	Tahiryuak Upland MA	Wollaston Peninsula MA	Prince Albert Coastlands LAn
			Totals	183	181	57	127	85	194	173	139	176	237	277	101	126	263	216	224	157	280	125	37	6	51	76	29	231
4	Eudicots	Chenopodiaceae	Suaeda calceoliformis (Hook.) Moq.		•		•			•	•		•	•	0	0	1	0	1	0	1	0	0	0	0	0	0	1	species	5
4	Eudicots	Asteraceae	Antennaria friesiana (Trautv.) E. Ekman subsp. friesiana	•	•				•		•		•	•	0	0	1	1	1	0	1	0	0	0	0	0	0	1	species	8
4	Eudicots	Asteraceae	Antennaria media subsp. compacta (Malte) Chmiel.		•				•	•	•	•	•	•	0	0	1	0	1	0	1	0	0	0	0	1	0	1	species	21
3	Eudicots	Asteraceae	Antennaria monocephala subsp. angustata (Greene) Hultén	•					•					•	0	0	1	1	0	0	1	0	0	0	0	0	0	1	species	3
4	Eudicots	Asteraceae	Arnica angustifolia Vahl subsp. angustifolia	•	•				•	•	•	•	•	•	0	1	1	1	1	1	1	1	0	0	0	1	1	1	species	26
4	Eudicots	Asteraceae	Artemisia borealis Pall. subsp. borealis				•		•	•			•	•	0	0	1	0	1	0	1	0	0	0	0	0	0	1	species	12
4	Eudicots	Asteraceae	Artemisia borealis subsp. richardsoniana (Besser) Korobkov		•		•		•	•		•	•	•	0	0	1	0	1	1	1	1	0	0	0	1	1	1	infraspecific	32
4	Eudicots	Asteraceae	Artemisia hyperborea Rydb.						•	•		•	•	•	0	0	1	0	1	0	1	0	0	0	0	1	0	1	species	16
4	Eudicots	Asteraceae	Artemisia tilesii Ledeb.	•	•									•	0	0	1	1	1	0	1	0	0	0	0	0	0	0	species	3
2	Eudicots	Asteraceae	Askellia pygmaea (Ledeb.) Sennikov		•			•	•		•		•	•	0	0	1	0	1	1	1	1	0	0	1	0	0	1	species	14
4	Eudicots	Asteraceae	Erigeron compositus Pursh		•		•		•		•	•	•	•	0	0	1	0	1	0	1	1	0	0	0	0	0	1	species	23
4	Eudicots	Asteraceae	Erigeron eriocephalus J. Vahl							•			•	•	0	1	0	0	0	1	1	0	0	0	0	1	0	1	species	11
4	Eudicots	Asteraceae	Erigeron humilis Graham	•	•	•							•	•	0	0	1	1	1	0	1	0	0	0	0	0	1	1	species	15
4	Eudicots	Asteraceae	Erigeron porsildii G.L.Nesom & D.F.Murray						•				•		0	0	0	0	0	0	1	0	0	0	0	0	0	1	species	4
4	Eudicots	Asteraceae	Eurybia sibirica (L.) G.L. Nesom											•	0	0	1	0	1	0	1	0	0	0	0	0	0	0	species	1
4	Eudicots	Asteraceae	Hulteniella integrifolia (Richardson) Tzvelev	•	•				•	•	•	•	•	•	1	1	1	1	1	1	1	1	1	0	0	1	1	1	species	53
3	Eudicots	Asteraceae	Petasites frigidus (L.) Fr. subsp. frigidus	•					•	•	•	•	•	•	0	0	1	1	0	0	1	0	0	0	0	0	0	1	species	7
3	Eudicots	Asteraceae	Senecio lugens Richardson											•	0	0	1	1	0	0	1	0	0	0	0	0	0	0	species	1
4	Eudicots	Asteraceae	Symphyotrichum pygmaeum (Lindl.) Brouillet & Selliah		•		•			•	•	•	•	•	0	1	1	1	1	1	1	0	0	0	0	0	1	1	species	24
3	Eudicots	Asteraceae	Taraxacum ceratophorum (Ledeb.) DC.	•	•		•		•	•	•	•	•	•	0	1	1	1	1	1	1	0	0	0	0	0	0	1	species	33
4	Eudicots	Asteraceae	Taraxacum holmenianum Sahlin	•	•			•		•		•	•	•	1	1	1	1	1	1	1	1	0	0	0	0	1	1	species	22
4	Eudicots	Asteraceae	Taraxacum hyparcticum Dahlst.	•	•		•		•	•	•	•	•	•	0	1	1	1	1	0	1	1	0	0	0	1	0	1	species	18
3	Eudicots	Asteraceae	Taraxacum phymatocarpum J.Vahl	•			•	•	•	•	•	•	•	•	1	1	1	1	1	1	1	1	0	0	0	1	1	1	species	45
4	Eudicots	Asteraceae	Taraxacum scopulorum (A.Gray) Rydberg				•					•	•	•	0	0	1	0	1	1	1	0	1	0	0	0	0	1	species	4
4	Eudicots	Asteraceae	Tephroseris frigida (Richardson) Holub		•				•	•	•	•	•	•	0	0	1	1	1	1	1	1	0	0	0	1	1	1	species	33
4	Eudicots	Asteraceae	Tephroseris palustris subsp. congesta (R.Br.) Holub	•	•			•	•	•		•	•	•	0	0	1	1	1	0	1	0	0	0	0	0	0	1	species	25
3	Eudicots	Asteraceae	Tripleurospermum maritimum subsp. phaeocephalum (Rupr.) Hämet-Ahti	•	•		•		•			•	•	•	0	0	1	1	1	0	1	0	0	0	0	0	0	1	species	22
4	Eudicots	Betulaceae	Betula glandulosa Michx.		•		•		•		•	•	•	•	0	0	1	1	1	0	1	0	0	0	0	0	0	1	species	21
3	Eudicots	Boraginaceae	Mertensia drummondii (Lehm.) G. Don											•	0	0	1	0	1	0	1	0	0	0	0	0	0	0	species	1
4	Eudicots	Boraginaceae	Mertensia maritima subsp. tenella (Th.Fr.) Elven & Skarpaas	•	•				•	•	•	•	•	•	0	0	1	1	1	0	1	0	0	0	0	0	0	1	species	19
4	Eudicots	Brassicaceae	Braya glabella Richardson subsp. glabella	•	•		•	•	•	•	•	•	•	•	0	0	1	1	1	0	1	1	0	0	0	0	0	1	species	42
4	Eudicots	Brassicaceae	Braya glabella subsp. purpurascens (R.Br.) Cody	•						•		•	•	•	1	1	1	1	1	1	1	1	0	0	1	1	1	1	infraspecific	44
3	Eudicots	Brassicaceae	Braya humilis (C.A.Mey.) B.L.Rob. subsp. humilis	•	•		•	•	•	•	•		•	•	0	0	1	1	1	0	1	0	0	0	0	0	0	1	species	20
4	Eudicots	Brassicaceae	Braya thorild-wulffii Ostenf. subsp. thorild-wulffii							•			•	•	0	0	0	0	0	1	1	1	0	0	0	0	0	0	infraspecific	2
4	Eudicots	Brassicaceae	Braya thorild-wulffii subsp. glabrata J.G. Harris											•	0	1	0	0	0	1	0	0	0	0	0	0	0	0	infraspecific	1
4	Eudicots	Brassicaceae	Cardamine bellidifolia L.											•	1	0	0	0	0	1	0	0	0	0	0	0	0	0	species	1
4	Eudicots	Brassicaceae	Cardamine digitata Richardson	•	•		•	•	•	•	•	•	•	•	1	1	1	1	1	1	1	1	0	0	0	0	0	1	species	47
4	Eudicots	Brassicaceae	Cardamine polemonioides Rouy	•	•				•	•		•	•	•	1	1	1	1	1	1	1	0	0	0	0	0	0	1	species	28
4	Eudicots	Brassicaceae	Cochlearia groenlandica L.	•	•			•	•	•	•		•	•	1	1	1	1	1	1	1	1	0	0	1	0	0	1	species	32
4	Eudicots	Brassicaceae	Crucihimalaya bursifolia (DC.) D.A. German & A.L.Ebel	•										•	0	0	1	1	0	0	1	0	0	0	0	0	0	0	species	1
4	Eudicots	Brassicaceae	Descurainia sophioides (Fisch. ex Hook.) O.E. Schulz	•				•	•	•		•	•	•	0	0	1	1	1	0	1	0	0	0	0	0	0	1	species	35
4	Eudicots	Brassicaceae	Draba arctica J.Vahl	•					•				•	•	0	1	1	1	1	1	1	0	0	0	0	0	0	1	species	10
4	Eudicots	Brassicaceae	Draba cinerea Adams	•	•	•	•	•	•	•	•	•	•	•	1	1	1	1	1	1	1	1	0	0	0	0	0	1	species	114
3	Eudicots	Brassicaceae	Draba corymbosa R.Br. ex DC	•	•	•	•		•	•	•	•	•	•	1	1	1	1	1	1	1	1	0	0	1	1	1	1	species	102
4	Eudicots	Brassicaceae	Draba fladnizensis Wulfén						•				•	•	0	0	1	0	1	0	1	0	0	0	0	0	0	1	species	2
4	Eudicots	Brassicaceae	Draba glabella Pursh	•	•		•	•	•	•	•		•	•	0	1	1	1	1	1	1	0	0	0	0	1	0	1	species	59
4	Eudicots	Brassicaceae	Draba juvenilis Kom.	•	•			•	•				•	•	0	0	1	1	1	0	1	0	0	0	0	0	0	1	species	7
3	Eudicots	Brassicaceae	Draba lactea Adams	•				•	•	•		•	•	•	1	1	1	1	1	1	1	1	0	0	0	0	0	1	species	53
4	Eudicots	Brassicaceae	Draba micropetala Hook.	•										•	1	1	1	1	0	1	1	0	0	0	0	0	0	0	species	5
4	Eudicots	Brassicaceae	Draba nivalis Lilj.	•	•			•	•				•	•	0	1	1	1	1	0	1	0	0	0	1	0	0	0	species	18
4	Eudicots	Brassicaceae	Draba norvegica Gunn.	•										•	0	0	1	1	0	0	1	0	0	0	0	0	0	0	species	1
3	Eudicots	Brassicaceae	Draba oblongata R.Br. ex DC.	•					•	•			•	•	0	0	1	1	1	1	1	1	0	0	0	0	0	1	species	12
4	Eudicots	Brassicaceae	Draba oligosperma Hook.											•	0	0	1	0	1	0	1	0	0	0	0	0	0	0	species	2
4	Eudicots	Brassicaceae	Draba pauciflora R.Br.											•	0	1	0	0	0	1	0	0	0	0	0	0	0	0	species	1
4	Eudicots	Brassicaceae	Draba pilosa Adams ex DC.	•	•		•				•	•	•	•	0	0	1	1	1	0	1	0	0	0	0	0	0	1	species	18
3	Eudicots	Brassicaceae	Draba simmonsii Elven & Al-Shehbaz	•		•			•	•		•	•	•	0	1	1	1	1	0	1	0	0	0	0	1	0	1	species	27
3	Eudicots	Brassicaceae	Draba subcapitata Simmons	•		•				•	•		•	•	1	1	1	1	1	1	1	1	0	0	1	0	1	1	species	19
4	Eudicots	Brassicaceae	Erysimum coarctatum Fernald											•	0	0	1	1	0	0	1	0	0	0	0	0	0	0	species	1
4	Eudicots	Brassicaceae	Erysimum pallasii (Pursh) Fernald	•	•		•	•	•	•	•	•	•	•	0	0	1	1	1	0	1	1	0	0	0	1	0	1	species	45
4	Eudicots	Brassicaceae	Eutrema edwardsii R.Br.	•	•		•	•	•	•	•	•	•	•	1	1	1	1	1	1	1	1	0	0	0	1	0	1	species	53
4	Eudicots	Brassicaceae	Parrya arctica R.Br.	•	•	•	•		•	•	•	•	•	•	1	1	1	1	1	1	1	1	0	0	1	1	1	1	species	82
3	Eudicots	Brassicaceae	Parrya nudicaulis (L.) Regel											•	0	0	1	0	1	1	1	0	0	0	0	0	0	0	species	1
4	Eudicots	Brassicaceae	Physaria arctica (Wormsk. ex Hornem.) O'Kane & Al-Shehbaz	•	•	•	•	•	•	•	•	•	•	•	1	1	1	1	1	1	1	1	0	0	0	1	0	1	species	47
3	Eudicots	Campanulaceae	Campanula uniflora L.							•	•	•	•	•	0	0	0	0	0	0	1	0	0	0	0	0	1	1	species	8
4	Eudicots	Caryophyllaceae	Arenaria humifusa Wahlenb.									•	•		0	0	0	0	0	0	1	0	0	0	0	0	0	1	species	4
4	Eudicots	Caryophyllaceae	Arenaria longipedunculata Hultén		•									•	0	0	1	0	1	0	1	0	0	0	0	0	0	0	species	2
3	Eudicots	Caryophyllaceae	Cerastium arcticum Lange				•		•	•	•	•	•	•	1	0	1	0	1	1	1	1	1	0	0	0	0	1	species	23
4	Eudicots	Caryophyllaceae	Cerastium beeringianum Cham. & Schltdl.	•	•	•	•	•	•	•		•	•	•	1	1	1	1	1	1	1	1	1	0	0	1	0	1	species	54
4	Eudicots	Caryophyllaceae	Cerastium regelii Ostenf.	•							•	•	•	•	1	1	1	1	0	1	1	1	1	0	1	1	0	1	species	34
4	Eudicots	Caryophyllaceae	Honckenya peploides subsp. diffusa (Hornem.) Hultén	•	•		•	•	•	•	•	•	•	•	0	0	1	1	1	1	1	0	0	0	0	0	0	1	species	23
4	Eudicots	Caryophyllaceae	Sabulina elegans (Cham. & Schltdl.) Dillenb. & Kadereit						•	•		•	•	•	0	0	1	0	0	0	1	0	1	0	0	0	0	1	species	1
4	Eudicots	Caryophyllaceae	Sabulina rossii (R.Br. ex Richardson) Dillenb. & Kadereit	•		•			•	•	•	•	•	•	1	1	1	1	1	1	1	0	0	0	1	1	1	1	species	35
4	Eudicots	Caryophyllaceae	Sabulina rubella (Wahlenb.) Dillenb. & Kadereit	•	•	•	•	•	•	•	•	•	•	•	1	1	1	1	1	1	1	1	1	0	0	1	1	1	species	69
4	Eudicots	Caryophyllaceae	Sabulina stricta (Sw.) Rchb.		•									•	0	0	1	0	1	0	1	0	0	0	0	0	0	0	species	1
4	Eudicots	Caryophyllaceae	Sagina caespitosa Lange											•	0	0	1	1	0	0	1	0	0	0	0	0	0	0	species	1
4	Eudicots	Caryophyllaceae	Sagina nivalis Fr.	•						•			•	•	1	0	1	1	0	1	1	0	0	0	0	0	0	1	species	6
3	Eudicots	Caryophyllaceae	Silene acaulis (L.) Jacq.	•	•	•	•		•	•	•	•	•	•	1	1	1	1	1	1	1	1	0	0	1	0	0	1	species	36
3	Eudicots	Caryophyllaceae	Silene involucrata (Cham. & Schltdl.) Bocquet subsp. involucrata	•	•		•	•	•	•	•	•	•	•	0	0	1	1	1	0	1	1	0	0	1	0	0	1	species	44
4	Eudicots	Caryophyllaceae	Silene involucrata subsp. tenella (Tolm.) Bocquet	•					•			•	•	•	0	0	1	1	1	0	1	0	0	0	0	0	0	1	infraspecific	8
4	Eudicots	Caryophyllaceae	Silene ostenfeldii (A.E. Porsild) J.K. Morton		•		•			•	•		•	•	0	0	1	0	1	0	1	0	0	0	0	0	0	1	species	12
3	Eudicots	Caryophyllaceae	Silene uralensis (Rupr.) Bocquet subsp. uralensis	•	•		•	•	•	•	•	•	•	•	1	1	1	1	1	1	1	1	1	0	1	1	0	1	species	64
4	Eudicots	Caryophyllaceae	Silene uralensis subsp. arctica (Th. Fr.) Bocquet	•	•	•	•		•	•		•	•	•	0	0	1	1	1	1	1	1	0	0	0	1	0	1	infraspecific	19
4	Eudicots	Caryophyllaceae	Stellaria crassifolia Ehrh.	•	•				•				•	•	0	0	1	1	1	0	1	0	0	0	0	0	0	1	species	9
3	Eudicots	Caryophyllaceae	Stellaria humifusa Rottb.	•	•				•	•	•	•	•	•	1	1	1	1	1	1	1	0	0	0	1	0	0	1	species	24
4	Eudicots	Caryophyllaceae	Stellaria longipes Goldie	•		•	•	•	•	•	•	•	•	•	1	1	1	1	1	1	1	1	1	0	1	1	0	1	species	113
4	Eudicots	Celastraceae	Parnassia kotzebuei Cham. ex Spreng.		•					•			•	•	0	0	1	0	1	0	1	0	0	0	0	0	0	1	species	5
4	Eudicots	Ericaceae	Andromeda polifolia L.		•									•	0	0	1	0	1	0	1	0	0	0	0	0	0	0	species	1
4	Eudicots	Ericaceae	Arctous alpina (L.) Nied.						•	•			•		0	0	1	0	0	0	1	0	0	0	0	0	0	1	species	6
3	Eudicots	Ericaceae	Arctous rubra (Rehder & E.H. Wilson) Nakai	•	•	•	•	•	•	•	•	•	•	•	0	0	1	1	1	1	1	1	0	0	0	0	0	1	species	42
4	Eudicots	Ericaceae	Cassiope tetragona (L.) D.Don subsp. tetragona	•	•	•	•		•	•	•	•	•	•	0	1	1	1	1	1	1	1	0	0	0	0	0	1	species	36
3	Eudicots	Ericaceae	Empetrum nigrum L.		•									•	0	0	1	1	1	0	1	0	0	0	0	0	0	0	species	6
3	Eudicots	Ericaceae	Orthilia secunda subsp. obtusata (Turcz.) Böcher		•				•			•	•	•	0	0	1	1	1	0	1	0	0	0	0	0	0	1	species	9
3	Eudicots	Ericaceae	Pyrola grandiflora Radius subsp. grandiflora		•		•		•	•	•	•	•	•	0	0	1	1	1	0	1	0	1	0	0	0	0	1	species	18
3	Eudicots	Ericaceae	Rhododendron lapponicum (L.) Wahlenb.		•		•		•			•	•	•	0	0	1	1	1	1	1	1	0	0	0	0	0	1	species	14
4	Eudicots	Ericaceae	Rhododendron tomentosum subsp. decumbens (Aiton) Elven & D.F.Murray		•									•	0	0	1	1	1	0	1	0	0	0	0	0	0	0	species	5
3	Eudicots	Ericaceae	Vaccinium uliginosum L.	•	•		•	•	•			•	•	•	0	0	1	1	1	0	1	0	0	0	0	0	0	1	species	18
3	Eudicots	Ericaceae	Vaccinium vitis-idaea subsp. minus (Lodd., G. Lodd. & W. Lodd.) Hultén		•									•	0	0	1	1	1	0	1	0	0	0	0	0	0	0	species	6
3	Eudicots	Fabaceae	Astragalus alpinus L.	•	•		•		•	•	•	•	•	•	1	1	1	1	1	1	1	1	0	0	0	1	0	1	species	53
3	Eudicots	Fabaceae	Astragalus richardsonii E. Sheld.	•	•		•	•	•	•	•	•	•	•	0	1	1	1	1	1	1	1	0	0	0	0	0	1	species	53
3	Eudicots	Fabaceae	Hedysarum americanum (Michx.) Britton		•		•	•	•	•	•	•	•	•	0	0	1	0	1	0	1	1	0	0	0	0	0	1	species	18
4	Eudicots	Fabaceae	Hedysarum boreale subsp. mackenziei (Richardson) S.L. Welsh	•	•	•	•		•	•	•	•	•	•	0	0	1	1	1	0	1	1	0	0	0	0	0	1	species	40
4	Eudicots	Fabaceae	Lupinus arcticus S. Watson											•	0	0	1	1	0	0	1	0	0	0	0	0	0	0	species	4
4	Eudicots	Fabaceae	Oxytropis arctica R.Br. var. arctica	•	•		•	•	•	•	•	•	•	•	1	1	1	1	1	1	1	1	0	0	0	1	0	1	species	47
4	Eudicots	Fabaceae	Oxytropis arctobia Bunge	•			•		•	•	•	•	•	•	1	1	1	1	1	1	1	1	1	0	0	1	0	1	species	46
4	Eudicots	Fabaceae	Oxytropis deflexa var. foliolosa (Hook.) Barneby							•			•		0	0	0	0	0	0	1	0	0	0	0	0	0	1	species	1
4	Eudicots	Fabaceae	Oxytropis maydelliana Trautv.	•	•		•	•	•				•	•	0	1	1	1	1	0	1	0	0	0	0	0	0	0	species	22
4	Eudicots	Fabaceae	Oxytropis varians (Rydb.) K.Schum.						•				•	•	0	0	1	0	1	0	1	0	0	0	0	0	1	1	species	11
4	Eudicots	Gentianaceae	Gentianella propinqua (Richardson) J.M. Gillett subsp. propinqua						•	•	•	•	•	•	0	0	1	0	1	0	1	0	0	0		1	0	1	species	18
3	Eudicots	Gentianaceae	Lomatogonium rotatum (L.) Fr. ex Nyman subsp. rotatum		•				•	•	•	•	•	•	0	0	1	0	1	0	1	0	0	0	0	0	0	1	species	9
4	Eudicots	Haloragaceae	Myriophyllum sibiricum Komarov	•	•									•	0	0	1	1	1	0	1	0	0	0	0	0	0	0	species	4
4	Eudicots	Lentibulariaceae	Pinguicula vulgaris L.		•							•	•	•	0	0	1	0	1	0	1	0	0	0	0	0	0	1	species	5
3	Eudicots	Linaceae	Linum lewisii Pursh subsp. lewisii							•	•	•	•	•	0	0	1	0	1	0	1	1	0	0	0	0	0	1	species	9
4	Eudicots	Montiaceae	Montia fontana L.						•				•	•	0	0	0	0	0	0	1	0	0	0	0	0	0	1	species	1
3	Eudicots	Onagraceae	Chamaenerion latifolium (L.) Sweet	•	•	•	•	•	•	•	•	•	•	•	1	0	1	1	1	1	1	1	0	0	0	0	0	1	species	32
3	Eudicots	Onagraceae	Epilobium arcticum Sam.	•	•			•	•	•	•	•	•	•	0	0	1	1	1	1	1	1	0	1	1	0	0	1	species	17
3	Eudicots	Orobanchaceae	Castilleja elegans Malte	•	•		•	•	•	•	•	•	•	•	0	0	1	1	1	1	1	1	0	0	0	0	0	1	species	40
3	Eudicots	Orobanchaceae	Castilleja pallida var. caudata (Pennell) B. Boivin	•										•	0	0	1	1	0	0	1	0	0	0	0	0	0	0	species	1
3	Eudicots	Orobanchaceae	Pedicularis albolabiata (Hultén) Kozhevn	•	•		•		•	•	•	•	•	•	1	1	1	1	1	1	1	1	0	0	0	0	0	1	species	46
4	Eudicots	Orobanchaceae	Pedicularis arctoeuropaea (Hultén) Molau & D.F. Murray	•	•			•		•	•	•	•	•	0	0	1	1	1	1	1	0	1	0	0	0	0	1	species	12
4	Eudicots	Orobanchaceae	Pedicularis capitata Adams	•	•	•	•	•	•	•	•	•	•	•	1	1	1	1	1	1	1	1	0	0	0	0	0	1	species	50
3	Eudicots	Orobanchaceae	Pedicularis hirsuta L.										•		0	0	0	0	0	0	1	0	0	0	0	0	0	1	species	1
2	Eudicots	Orobanchaceae	Pedicularis lanata Willd. ex Cham. & Schltdl.	•	•		•		•	•	•	•	•	•	1	1	1	1	1	1	1	1	1	0	1	1	1	1	species	64
3	Eudicots	Orobanchaceae	Pedicularis langsdorffii subsp. arctica (R.Br.) Pennell ex Hultén	•	•		•	•	•	•	•	•	•	•	1	1	1	1	1	1	1	1	0	0	0	1	0	1	species	38
3	Eudicots	Papaveraceae	Papaver cornwallisense D.Löve		•			•		•	•	•	•	•	1	1	1	1	1	1	1	1	1	0	1	0	0	1	species	17
4	Eudicots	Papaveraceae	Papaver dahlianum Nordh.	•			•		•		•	•	•	•	1	0	1	1	1	1	1	1	0	0	0	0	0	1	species	12
4	Eudicots	Papaveraceae	Papaver hultenii Knaben	•	•		•	•	•	•	•	•	•	•	1	1	1	1	1	1	1	1	0	0	0	1	0	1	species	56
4	Eudicots	Papaveraceae	Papaver lapponicum (Tolm.) Nordh.	•					•		•	•	•	•	0	1	1	1	1	0	1	0	0	0	0	0	0	1	species	6
3	Eudicots	Plantaginaceae	Hippuris lanceolata Retz.	•	•		•		•		•		•	•	0	0	1	1	1	0	1	0	0	0	0	0	0	1	species	18
4	Eudicots	Plantaginaceae	Plantago canescens Adams	•	•				•	•	•	•	•	•	0	0	1	1	1	0	1	1	0	0	0	0	0	1	species	14
4	Eudicots	Plumbaginaceae	Armeria scabra Pall. ex Roem. & Schult.	•	•		•	•	•	•	•	•	•	•	0	1	1	1	1	1	1	1	0	0	0	0	0	1	species	48
4	Eudicots	Polygonaceae	Bistorta vivipara (L.) Delarbre	•	•	•	•		•	•	•	•	•	•	1	1	1	1	1	1	1	1	1	0	0	1	0	1	species	62
4	Eudicots	Polygonaceae	Oxyria digyna (L.) Hill	•	•	•	•	•	•	•	•	•	•	•	1	1	1	1	1	1	1	1	1	0	1	1	0	1	species	53
4	Eudicots	Primulaceae	Androsace chamaejasme subsp. andersonii (Hultén) Hultén	•		•	•		•		•	•	•	•	0	0	1	1	1	0	1	0	0	0	0	0	0	1	species	28
4	Eudicots	Primulaceae	Androsace septentrionalis L.	•	•		•	•	•	•	•	•	•	•	0	0	1	1	1	1	1	1	0	0	0	0	0	1	species	40
4	Eudicots	Primulaceae	Primula stricta Hornem.		•		•		•				•	•	0	0	1	0	1	0	1	0	0	0	0	0	0	1	species	11
2	Eudicots	Ranunculaceae	Anemone parviflora Michx.	•	•	•	•	•	•	•	•	•	•	•	0	0	1	1	1	1	1	0	0	0	0	1	1	1	species	24
3	Eudicots	Ranunculaceae	Caltha palustris subsp. radicans (T.F. Forst.) Hook.	•										•	1	0	1	1	1	1	1	0	0	0	0	0	0	0	species	13
4	Eudicots	Ranunculaceae	Halerpestes cymbalaria (Pursh) Greene		•		•		•				•	•	0	0	1	0	1	0	1	0	0	0	0	0	0	1	species	5
3	Eudicots	Ranunculaceae	Pulsatilla nuttalliana (DC.) Spreng.											•	0	0	1	1	0	0	1	0	0	0	0	0	0	0	species	1
3	Eudicots	Ranunculaceae	Ranunculus arcticus Richardson	•	•	•	•		•	•		•	•	•	1	1	1	1	1	1	1	1	0	0	0	1	0	1	species	38
3	Eudicots	Ranunculaceae	Ranunculus codyanus B.Boivin	•					•				•	•	0	1	1	1	0	1	1	0	0	0	0	0	0	1	species	8
4	Eudicots	Ranunculaceae	Ranunculus gmelinii DC. subsp. gmelinii	•	•	•			•			•	•	•	0	1	1	1	1	1	1	0	0	0	0	0	0	1	species	13
4	Eudicots	Ranunculaceae	Ranunculus hyperboreus Rottb. subsp. hyperboreus	•					•	•			•	•	1	0	1	1	0	1	1	0	0	0	0	0	0	1	species	15
4	Eudicots	Ranunculaceae	Ranunculus nivalis L.	•					•	•	•	•	•	•	1	0	1	1	0	1	1	0	0	0	0	0	0	1	species	13
4	Eudicots	Ranunculaceae	Ranunculus pygmaeus Wahlenb.	•	•				•			•	•	•	0	1	1	1	1	1	1	0	0	0	0	0	0	1	species	11
4	Eudicots	Ranunculaceae	Ranunculus sabinei R.Br.										•	•	1	1	0	0	0	1	0	1	0	0	1	1	0	0	species	4
4	Eudicots	Ranunculaceae	Ranunculus sulphureus Sol.											•	1	0	0	0	0	1	0	0	0	0	0	0	0	0	species	2
4	Eudicots	Rosaceae	Dryas integrifolia Vahl subsp. integrifolia	•	•		•	•	•	•	•	•	•	•	1	1	1	1	1	1	1	1	1	0	1	1	1	1	species	79
4	Eudicots	Rosaceae	Potentilla ×prostrata Rottb.				•							•	0	0	1	0	1	0	1	0	0	0	0	0	0	0	hybrid	1
3	Eudicots	Rosaceae	Potentilla anserina subsp. groenlandica Tratt.		•				•				•	•	0	0	1	0	1	0	1	0	0	0	0	0	0	1	species	4
4	Eudicots	Rosaceae	Potentilla arenosa (Turcz.) Juz. subsp. arenosa	•	•		•		•	•	•		•	•	1	1	1	1	1	1	1	1	0	0	0	1	0	1	species	33
4	Eudicots	Rosaceae	Potentilla arenosa subsp. chamissonis (Hulten) Elven & D.F.Murray	•		•			•	•			•	•	0	0	1	1	1	0	1	0	0	0	0	0	0	1	species	12
4	Eudicots	Rosaceae	Potentilla hyparctica Malte subsp. hyparctica										•		0	0	0	0	0	0	1	0	0	0	0	1	0	0	species	1
2	Eudicots	Rosaceae	Potentilla nivea L.	•	•				•			•	•	•	0	0	1	1	1	0	1	0	0	0	0	0	0	1	species	8
4	Eudicots	Rosaceae	Potentilla pedersenii (Rydb.) Ostenf.	•		•			•	•		•	•	•	0	0	1	1	1	0	1	1	0	0	0	1	0	1	species	18
4	Eudicots	Rosaceae	Potentilla pulchella R.Br.	•	•		•		•	•			•	•	1	1	1	1	1	1	1	1	1	0	0	0	0	1	species	44
4	Eudicots	Rosaceae	Potentilla subgorodkovii Jurtzev						•	•		•	•	•	0	1	0	0	0	1	1	1	0	0	0	0	0	1	species	9
4	Eudicots	Rosaceae	Potentilla subvahliana Jurtzev						•	•	•		•	•	0	0	1	0	1	0	1	0	0	0	1	0	0	1	species	9
3	Eudicots	Rosaceae	Potentilla tikhomirovii Jurtzev	•	•								•	•	0	0	1	1	1	0	1	0	0	0	0	0	0	1	species	5
3	Eudicots	Rosaceae	Potentilla uschakovii Jurtzev		•	•	•		•	•	•	•	•	•	1	0	1	1	1	1	1	1	0	0	1	1	1	1	species	49
4	Eudicots	Rosaceae	Potentilla vulcanicola Juz.						•				•		0	0	0	0	0	0	1	0	0	0	0	0	0	1	species	1
3	Eudicots	Rosaceae	Rubus chamaemorus L.											•	0	0	1	1	0	0	1	0	0	0	0	0	0	0	species	1
4	Eudicots	Rubiaceae	Galium aparine L.	•										•	0	0	1	1	0	0	1	0	0	0	0	0	0	0	species	1
4	Eudicots	Salicaceae	Salix alaxensis (Andersson ex DC.) Coville var. alaxensis		•					•	•	•	•	•	0	1	1	0	1	1	1	0	0	0	0	0	0	1	species	27
4	Eudicots	Salicaceae	Salix arctica × Salix polaris	•	•	•			•		•	•	•	•	0	1	1	1	1	1	1	0	0	0	0	0	0	1	hybrid	24
4	Eudicots	Salicaceae	Salix arctica Pall.	•	•	•	•	•	•	•	•	•	•	•	1	1	1	1	1	1	1	1	1	0	1	1	1	1	species	162
4	Eudicots	Salicaceae	Salix arctophila Cockerell ex A. Heller				•							•	0	0	1	0	1	0	1	0	0	0	0	0	0	0	species	1
3	Eudicots	Salicaceae	Salix glauca var. stipulata Flod.	•	•	•								•	0	0	1	1	1	0	1	0	0	0	0	0	0	0	species	23
3	Eudicots	Salicaceae	Salix niphoclada Rydberg		•		•		•	•	•	•	•	•	0	1	1	0	1	1	1	1	0	0	0	1	0	1	species	47
3	Eudicots	Salicaceae	Salix ovalifolia Trautv. var. ovalifolia											•	0	0	1	1	0	0	1	0	0	0	0	0	0	0	species	1
4	Eudicots	Salicaceae	Salix planifolia Pursh											•	0	0	1	1	0	0	1	0	0	0	0	0	0	0	species	1
4	Eudicots	Salicaceae	Salix polaris Wahlenb.	•						•		•	•	•	0	1	1	1	0	1	1	1	1	0	1	1	0	1	species	22
4	Eudicots	Salicaceae	Salix reticulata L.	•	•	•	•		•	•	•	•	•	•	1	1	1	1	1	1	1	1	0	0	0	0	0	1	species	49
4	Eudicots	Salicaceae	Salix richardsonii Hook.	•	•	•	•	•	•	•	•	•	•	•	1	1	1	1	1	1	1	1	0	0	0	1	0	1	species	91
4	Eudicots	Saxifragaceae	Chrysosplenium rosendahlii Packer	•					•			•	•	•	0	0	1	1	1	1	1	0	0	0	1	0	0	1	species	16
4	Eudicots	Saxifragaceae	Chrysosplenium tetrandrum Th.Fr.	•					•	•			•	•	1	1	1	1	0	1	1	0	0	0	0	0	0	1	species	14
3	Eudicots	Saxifragaceae	Micranthes foliolosa (R.Br.) Gornall						•				•	•	1	0	0	0	0	1	1	0	0	0	0	0	0	1	species	4
3	Eudicots	Saxifragaceae	Micranthes hieracifolia (Waldst. & Kit. ex Willd.) Haw.	•										•	0	0	1	1	1	0	1	0	0	0	0	0	0	0	species	8
4	Eudicots	Saxifragaceae	Micranthes nivalis (L.) Small	•	•			•	•	•		•	•	•	1	1	1	1	1	1	1	1	0	1	1	1	0	1	species	30
4	Eudicots	Saxifragaceae	Micranthes tenuis (Wahlenb.) Small						•	•		•	•		0	0	0	0	0	0	1	0	0	0	0	0	0	1	species	6
4	Eudicots	Saxifragaceae	Saxifraga aizoides L.	•	•	•	•	•	•	•	•	•	•	•	0	1	1	1	1	1	1	1	0	0	0	0	1	1	species	24
4	Eudicots	Saxifragaceae	Saxifraga cernua L.	•	•	•	•	•	•	•	•	•	•	•	1	1	1	1	1	1	1	1	1	0	1	1	0	1	species	55
4	Eudicots	Saxifragaceae	Saxifraga cespitosa L.	•	•		•	•	•	•	•	•	•	•	1	1	1	1	1	1	1	1	1	0	1	1	0	1	species	43
4	Eudicots	Saxifragaceae	Saxifraga flagellaris subsp. platysepala (Trautv.) A.E. Porsild										•	•	1	0	0	0	0	1	0	0	1	0	1	0	0	0	species	5
4	Eudicots	Saxifragaceae	Saxifraga hirculus L.	•	•	•	•	•	•	•	•	•	•	•	1	1	1	1	1	1	1	1	1	0	0	0	0	1	species	48
3	Eudicots	Saxifragaceae	Saxifraga hyperborea R.Br.	•	•				•	•		•	•	•	1	1	1	1	1	1	1	1	0	0	1	0	0	1	species	16
4	Eudicots	Saxifragaceae	Saxifraga oppositifolia L.	•	•		•		•	•	•	•	•	•	1	1	1	1	1	1	1	1	1	0	1	1	0	1	species	63
3	Eudicots	Saxifragaceae	Saxifraga rivularis subsp. arctolitoralis	•	•				•				•	•	0	0	1	1	1	0	1	0	0	0	0	0	0	1	species	4
3	Eudicots	Saxifragaceae	Saxifraga tricuspidata Rottb.	•	•		•	•	•	•	•	•	•	•	1	1	1	1	1	1	1	1	0	0	1	0	0	1	species	44
3	Lycophytes	Lycopodiaceae	Huperzia arctica Sipliv.		•				•				•	•	0	0	1	1	1	0	1	0	0	0	0	0	0	1	species	7
4	Monilophytes	Cystopteridaceae	Cystopteris fragilis (L.) Bernh.		•	•	•		•	•	•	•	•	•	0	0	1	1	1	1	1	1	0	0	0	0	0	1	species	26
4	Monilophytes	Dryopteridaceae	Dryopteris fragrans (L.) Schott		•				•				•	•	0	0	1	1	1	0	1	0	0	0	0	0	0	1	species	9
4	Monilophytes	Equisetaceae	Equisetum arvense subsp. alpestre (Wahlenb.) Schonswetter & Elven	•	•	•		•	•	•	•	•	•	•	0	1	1	1	1	1	1	1	0	0	0	0	0	1	species	32
4	Monilophytes	Equisetaceae	Equisetum scirpoides Michx.								•	•	•		0	0	0	0	0	0	1	0	0	0	0	0	0	1	species	2
4	Monilophytes	Equisetaceae	Equisetum variegatum Schleich. ex F.Weber & D.Mohr subsp. variegatum	•	•	•	•	•	•	•	•	•	•	•	1	1	1	1	1	1	1	1	0	0	1	0	0	1	species	41
4	Monilophytes	Woodsiaceae	Woodsia glabella R.Br.	•	•	•	•		•	•		•	•	•	0	1	1	1	1	1	1	1	0	0	0	0	0	1	species	31
3	Monocots	Cyperaceae	Carex aquatilis subsp. stans (Drejer) Hultén	•	•		•	•	•	•	•	•	•	•	1	1	1	1	1	1	1	1	0	0	1	1	0	1	species	91
3	Monocots	Cyperaceae	Carex atrofusca Schkuhr	•	•	•	•	•	•	•	•	•	•	•	0	1	1	1	1	1	1	1	0	0	0	1	0	1	species	49
3	Monocots	Cyperaceae	Carex bicolor All.	•	•							•	•	•	0	0	1	1	1	0	1	0	0	0	0	0	0	1	species	3
4	Monocots	Cyperaceae	Carex bigelowii subsp. lugens (T. Holm) T.V. Egorova	•	•		•	•	•	•			•	•	0	1	1	1	1	1	1	0	1	0	0	0	0	1	infraspecific	31
4	Monocots	Cyperaceae	Carex bigelowii Torr. ex Schwein. subsp. bigelowii	•	•		•							•	0	0	1	1	1	0	1	0	0	0	0	0	0	0	species	5
4	Monocots	Cyperaceae	Carex borealipolaris S.R.Zhang	•	•		•	•	•	•	•	•	•	•	0	1	1	1	1	1	1	0	0	0	0	0	0	1	species	33
4	Monocots	Cyperaceae	Carex capillaris subsp. fuscidula (V.I.Krecz. ex T.V.Egorova) Á.Löve & D.Löve	•	•		•	•	•	•	•	•	•	•	0	0	1	1	1	0	1	0	0	0	0	0	0	1	species	21
3	Monocots	Cyperaceae	Carex chordorrhiza L. f.	•									•	•	0	1	1	1	0	0	1	0	0	0	0	0	1	0	species	5
4	Monocots	Cyperaceae	Carex fuliginosa subsp. misandra (R.Br.) Nyman	•	•	•	•	•	•	•	•	•	•	•	0	1	1	1	1	1	1	1	1	0	1	1	0	1	species	89
3	Monocots	Cyperaceae	Carex glacialis Mack.				•					•	•	•	0	0	1	0	1	0	1	0	0	0	0	1	0	1	species	6
3	Monocots	Cyperaceae	Carex glareosa Wahlenb. subsp. glareosa	•	•		•		•				•	•	0	0	1	1	1	0	1	0	0	0	0	0	0	1	species	4
4	Monocots	Cyperaceae	Carex krausei Boeckeler		•		•			•	•	•	•	•	0	0	1	0	1	0	1	0	0	0	0	0	1	1	species	15
4	Monocots	Cyperaceae	Carex marina Dewey	•	•			•	•	•	•	•	•	•	0	0	1	1	1	0	1	1	0	0	0	0	0	1	species	27
4	Monocots	Cyperaceae	Carex maritima Gunnerus	•	•	•	•		•	•	•	•	•	•	0	1	1	1	1	1	1	1	0	0	0	0	0	1	species	46
3	Monocots	Cyperaceae	Carex membranacea Hook.	•	•	•	•	•	•	•	•	•	•	•	1	1	1	1	1	1	1	1	0	0	0	1	0	1	species	84
4	Monocots	Cyperaceae	Carex microglochin Wahlenb.		•				•				•	•	0	0	1	0	1	0	1	0	0	0	0	0	0	1	species	5
3	Monocots	Cyperaceae	Carex myosuroides Vill.	•	•	•	•	•	•	•	•	•	•	•	1	1	1	1	1	1	1	1	0	0	1	1	0	1	species	53
3	Monocots	Cyperaceae	Carex nardina Fr.						•	•	•	•	•	•	1	0	1	1	0	1	1	1	0	0	0	0	0	1	species	11
4	Monocots	Cyperaceae	Carex petricosa Dewey subsp. petricosa							•	•	•	•	•	0	0	1	0	1	0	1	1	0	0	0	0	0	1	species	7
4	Monocots	Cyperaceae	Carex rariflora (Wahlenb.) Sm.	•	•		•		•		•	•	•	•	0	0	1	1	1	0	1	0	0	0	0	0	0	1	species	21
4	Monocots	Cyperaceae	Carex rupestris All.	•	•	•	•		•	•	•	•	•	•	1	1	1	1	1	1	1	1	0	0	1	1	0	1	species	51
4	Monocots	Cyperaceae	Carex saxatilis L.	•	•			•	•	•	•	•	•	•	0	1	1	1	1	1	1	1	0	0	0	1	0	1	species	44
3	Monocots	Cyperaceae	Carex scirpoidea Michx. subsp. scirpoidea	•	•	•	•	•	•	•	•	•	•	•	1	1	1	1	1	1	1	1	0	0	0	1	0	1	species	74
3	Monocots	Cyperaceae	Carex simpliciuscula subsp. subholarctica (T.V.Egorova ) Saarela	•	•			•	•	•	•	•	•	•	0	1	1	1	1	1	1	1	0	0	0	1	0	1	species	37
4	Monocots	Cyperaceae	Carex subspathacea Wormsk.	•	•		•		•	•		•	•	•	1	1	1	1	1	1	1	1	0	0	0	0	0	1	species	19
3	Monocots	Cyperaceae	Carex ursina Dewey	•	•	•	•		•	•	•	•	•	•	1	1	1	1	1	1	1	0	0	0	0	0	0	1	species	26
3	Monocots	Cyperaceae	Carex vaginata Tausch	•	•			•	•		•	•	•	•	0	0	1	1	1	1	1	0	0	0	0	0	0	1	species	29
3	Monocots	Cyperaceae	Eriophorum angustifolium Honck.	•	•				•	•	•	•	•	•	1	0	1	1	1	1	1	1	0	0	0	0	0	1	species	31
4	Monocots	Cyperaceae	Eriophorum brachyantherum Trautv. & C.A.Mey.							•	•	•	•	•	0	1	1	1	0	0	1	1	0	0	0	1	0	1	species	11
4	Monocots	Cyperaceae	Eriophorum callitrix C.A.Mey.	•			•	•	•	•		•	•	•	0	1	1	1	1	1	1	1	0	0	0	1	0	1	species	26
4	Monocots	Cyperaceae	Eriophorum russeolum subsp. albidum Väre											•	0	0	1	1	0	0	1	0	0	0	0	0	0	0	species	1
4	Monocots	Cyperaceae	Eriophorum scheuchzeri Hoppe subsp. scheuchzeri	•						•			•	•	1	1	1	1	1	1	1	1	0	0	0	0	0	1	species	8
3	Monocots	Cyperaceae	Eriophorum scheuchzeri subsp. arcticum M.S.Novos.	•	•		•	•	•	•	•	•	•	•	1	1	1	1	1	1	1	1	1	0	0	1	0	1	infraspecific	34
3	Monocots	Cyperaceae	Eriophorum triste (Th.Fr.) Hadac & Á.Löve	•	•	•	•	•	•	•	•	•	•	•	1	1	1	1	1	1	1	1	1	0	1	1	0	1	species	44
3	Monocots	Cyperaceae	Eriophorum vaginatum L. subsp. vaginatum	•	•				•	•	•	•	•	•	0	0	1	1	1	1	1	1	0	1	0	0	0	1	species	14
4	Monocots	Juncaceae	Juncus arcticus subsp. alaskanus Hultén	•	•					•		•	•	•	0	0	1	1	1	0	1	0	0	0	0	0	0	1	infraspecific	9
3	Monocots	Juncaceae	Juncus arcticus Willd. subsp. arcticus	•			•		•	•			•	•	0	0	1	1	1	0	1	0	0	0	0	0	0	1	species	5
4	Monocots	Juncaceae	Juncus biglumis L.	•	•		•	•	•	•	•	•	•	•	1	1	1	1	1	1	1	1	1	0	0	0	1	1	species	53
3	Monocots	Juncaceae	Juncus leucochlamys V.J. Zinger ex V.I. Krecz.	•	•				•	•		•	•	•	0	0	1	1	1	0	1	0	0	0	0	0	0	1	species	15
3	Monocots	Juncaceae	Juncus triglumis subsp. albescens (Lange) Hultén	•	•		•	•	•	•	•	•	•	•	0	1	1	1	1	1	1	1	0	0	0	0	0	1	species	26
3	Monocots	Juncaceae	Luzula confusa Lindeberg	•	•		•		•	•			•	•	0	0	1	1	1	0	1	0	0	0	0	0	0	1	species	19
4	Monocots	Juncaceae	Luzula nivalis (Laest.) Spreng.	•	•	•		•	•	•	•	•	•	•	1	1	1	1	1	1	1	0	0	1	1	1	0	1	species	40
4	Monocots	Juncaceae	Luzula wahlenbergii Rupr.		•									•	0	0	1	0	1	0	1	0	0	0	0	0	0	0	species	1
4	Monocots	Orchidaceae	Corallorhiza trifida Châtel.		•									•	0	0	1	0	1	0	1	0	0	0	0	0	0	0	species	1
4	Monocots	Poaceae	Alopecurus borealis Trin.	•	•	•	•	•		•	•	•	•	•	1	1	1	1	1	1	1	1	1	1	1	1	0	1	species	50
4	Monocots	Poaceae	Anthoxanthum arcticum Veldkamp	•	•		•	•	•	•	•	•	•	•	1	1	1	1	1	1	1	1	1	0	0	1	0	1	species	37
3	Monocots	Poaceae	Anthoxanthum monticola (Bigelow) Veldkamp subsp. monticola											•	0	0	1	1	0	0	1	0	0	0	0	0	0	0	species	2
4	Monocots	Poaceae	Anthoxanthum monticola subsp. alpinum (Sw. ex Willd.) Soreng	•	•									•	0	0	1	1	1	0	1	0	0	0	0	0	0	0	infraspecific	5
4	Monocots	Poaceae	Anthoxanthum nitens (Weber) Y.Schouten & Veldkamp subsp. nitens						•				•		0	0	0	0	0	0	1	0	0	0	0	0	0	1	species	1
4	Monocots	Poaceae	Arctagrostis latifolia (R.Br.) Griseb. subsp. latifolia	•	•	•	•	•	•	•	•	•	•	•	1	1	1	1	1	1	1	1	1	0	1	1	0	1	species	87
4	Monocots	Poaceae	Arctophila fulva (Trin.) Andersson	•					•			•	•	•	1	1	1	1	1	1	1	1	0	0		1	1	1	species	30
4	Monocots	Poaceae	Bromus pumpellianus Scribn.											•	0	0	1	1	0	0	1	0	0	0	0	0	0	0	species	1
3	Monocots	Poaceae	Calamagrostis purpurascens R.Br.		•		•		•	•	•	•	•	•	0	0	1	0	1	0	1	1	0	0	0	1	0	1	species	25
4	Monocots	Poaceae	Calamagrostis stricta subsp. groenlandica (Schrank) Á. Löve		•							•	•	•	0	0	1	0	1	0	1	0	0	0	0	0	0	1	species	7
4	Monocots	Poaceae	Deschampsia brevifolia R.Br.				•	•	•			•	•	•	1	1	1	1	1	1	1	1	0	0	1	1	0	1	species	32
3	Monocots	Poaceae	Deschampsia cespitosa (L.) P. Beauv. subsp. cespitosa											•	0	1	0	0	0	1	0	0	0	0	0	0	0	0	species	1
4	Monocots	Poaceae	Deschampsia sukatschewii (Popl.) Roshev.									•	•		0	0	0	0	0	0	1	0	0	0	0	0	0	1	species	1
4	Monocots	Poaceae	Dupontia fisheri R.Br.	•	•	•	•	•	•	•	•	•	•	•	1	1	1	1	1	1	1	1	0	0	0	0	0	1	species	67
4	Monocots	Poaceae	Elymus alaskanus (Scribn. & Merr.) Á. Löve subsp. alaskanus		•				•	•	•	•	•	•	0	1	1	0	1	1	1	1	0	0	0	1	0	1	species	21
4	Monocots	Poaceae	Elymus alaskanus subsp. hyperarcticus (Polunin) Á. Löve & D. Löve		•		•	•	•	•	•	•	•	•	1	1	1	0	1	1	1	0	0	0	1	0	1	1	infraspecific	25
3	Monocots	Poaceae	Festuca baffinensis Polunin	•	•	•	•	•	•	•	•	•	•	•	1	1	1	1	1	1	1	1	1	0	1	1	0	1	species	83
4	Monocots	Poaceae	Festuca brachyphylla Schult. & Schult.f. subsp. brachyphylla	•	•		•	•	•	•		•	•	•	1	1	1	1	1	1	1	1	0	0	1	0	0	1	species	28
3	Monocots	Poaceae	Festuca hyperborea Holmen ex Fred.									•	•	•	1	1	0	0	0	1	1	0	0	0	1	0	0	1	species	5
4	Monocots	Poaceae	Festuca rubra L. subsp. rubra	•										•	0	0	1	1	0	0	1	0	0	0	0	0	0	0	species	1
3	Monocots	Poaceae	Festuca rubra subsp. arctica (Hack.) Govor.	•	•		•		•	•	•	•	•	•	0	1	1	1	1	1	1	0	0	0	0	0	0	1	infraspecific	35
4	Monocots	Poaceae	Leymus mollis subsp. villosissimus (Scribn.) Á.Löve & D.Löve	•	•				•	•		•	•	•	0	0	1	1	1	0	1	0	0	0	0	0	0	1	species	32
3	Monocots	Poaceae	Lolium perenne L.	•										•	0	0	1	1	0	0	1	0	0	0	0	0	0	0	species	1
4	Monocots	Poaceae	Phippsia algida (Sol.) R.Br.	•	•				•	•		•	•	•	1	1	1	1	1	1	1	0	0	0	0	0	0	1	species	11
3	Monocots	Poaceae	Pleuropogon sabinei R.Br.	•						•			•	•	1	0	1	1	0	1	1	1	0	0	1	0	0	1	species	18
4	Monocots	Poaceae	Poa abbreviata R.Br. subsp. abbreviata			•				•		•	•	•	1	1	1	1	1	1	1	1	1	0	1	0	0	1	species	23
3	Monocots	Poaceae	Poa arctica R.Br. subsp. arctica	•	•		•	•	•	•		•	•	•	1	1	1	1	1	1	1	1	0	0	0	0	1	1	species	52
4	Monocots	Poaceae	Poa arctica subsp. caespitans Simmons ex Nannf.	•	•				•			•	•	•	0	0	1	1	1	0	1	0	0	0	0	0	0	1	infraspecific	14
4	Monocots	Poaceae	Poa glauca Vahl subsp. glauca	•	•	•	•	•	•	•	•	•	•	•	1	1	1	1	1	1	1	1	0	0	0	1	1	1	species	83
4	Monocots	Poaceae	Poa hartzii Gand. subsp. hartzii	•	•		•		•	•			•	•	1	1	1	1	1	1	1	1	0	0	0	0	0	1	species	39
4	Monocots	Poaceae	Poa pratensis L. subsp. pratensis	•										•	0	0	1	1	0	0	1	0	0	0	0	0	0	0	species	1
3	Monocots	Poaceae	Poa pratensis subsp. alpigena (Lindm.) Hiitonen	•	•	•	•	•	•	•		•	•	•	1	1	1	1	1	1	1	1	0	0	1	1	0	1	infraspecific	58
2	Monocots	Poaceae	Poa pratensis subsp. colpodea (Th. Fr.) Tzvelev											•	1	1	1	1	0	1	1	0	0	0	0	0	0	0	infraspecific	5
4	Monocots	Poaceae	Puccinellia andersonii Swallen	•	•				•	•	•		•	•	0	0	1	1	1	0	1	0	0	0	0	0	0	1	species	15
4	Monocots	Poaceae	Puccinellia angustata E.L.Rand & Redfield	•			•		•	•	•	•	•	•	1	0	1	1	1	1	1	1	1	0	1	0	0	1	species	29
4	Monocots	Poaceae	Puccinellia arctica (Hook.) Fernald & Weath.	•	•		•		•	•	•	•	•	•	0	1	1	1	1	1	1	1	0	1	0	0	0	1	species	55
4	Monocots	Poaceae	Puccinellia banksiensis Consaul		•		•	•						•	0	0	1	0	1	0	1	0	0	0	0	0	0	0	species	8
3	Monocots	Poaceae	Puccinellia bruggemannii T.J. Sørensen											•	1	1	0	0	0	1	0	0	0	0	0	0	0	0	species	5
4	Monocots	Poaceae	Puccinellia nuttalliana (Schult.) Hitchc.	•					•				•	•	0	0	1	1	0	0	1	0	0	0	0	0	0	1	species	19
2	Monocots	Poaceae	Puccinellia phryganodes subsp. neoarctica (Á. Löve & D. Löve) Elven	•	•		•		•	•	•	•	•	•	1	1	1	1	1	1	1	0	0	0	1	0	0	1	species	34
1	Monocots	Poaceae	Puccinellia tenella subsp. langeana (Berlin) Tzvelev	•	•		•		•	•	•	•	•	•	0	0	1	1	1	0	1	0	0	0	0	0	0	1	species	15
4	Monocots	Poaceae	Puccinellia vaginata (Lange) Fernald & Weath.	•	•					•	•		•	•	1	0	1	1	1	1	1	0	0	0	0	0	0	1	species	9
3	Monocots	Poaceae	Puccinellia vahliana (Liebm.) Scribn. & Merr.	•					•				•	•	1	0	1	1	0	1	1	0	1	0	0	0	0	1	species	14
4	Monocots	Poaceae	Trisetum spicatum (L.) K.Richt.	•	•		•	•	•	•	•	•	•	•	1	1	1	1	1	1	1	1	0	0	0	1	0	1	species	42
4	Monocots	Potamogetonaceae	Stuckenia vaginata (Turcz.) J.Holub		•									•	0	0	1	0	1	0	1	0	0	0	0	0	0	0	species	1
4	Monocots	Potamogetonaceae	Stuckenia filiformis (Pers.) Börner											•	0	0	1	1	0	0	1	0	0	0	0	0	0	0	species	1
4	Monocots	Tofieldiaceae	Tofieldia coccinea Richardson		•				•	•	•	•	•	•	0	0	1	1	0	0	1	0	0	0	0	0	0	1	species	14
4	Monocots	Tofieldiaceae	Tofieldia pusilla (Michx.) Pers.		•	•	•	•	•	•	•	•	•	•	0	1	1	1	1	1	1	1	0	0	0	1	0	1	species	26
